# Supplementary material for: VSELs Maintain their Pluripotency and Competence to Differentiate after Enhanced Ex Vivo Expansion
Source: Stem Cell Rev. 2018 May 8;14(4):510–24. doi: 10.1007/s12015-018-9821-1 (PMC6013546; doi:10.1007/s12015-018-9821-1)
Supplement: Supplementary file 2 — (XLSX 3130 kb) [file 12015_2018_9821_MOESM2_ESM.xlsx]

## Sheet: all_genes
gene	logFC	logCPM	PValue	FDR	rawcount - VA3_07A	rawcount - VA3_07B	rawcount - VA3_08A	rawcount - VA3_08B	normcount - VA3_07A	normcount - VA3_07B	normcount - VA3_08A	normcount - VA3_08B
MIEN1	-10.1587	5.56229	1.32011e-09	2.28235e-05	1162	0	772	2	86.1343	0	102.851	0.164109
POLR2K	-10.0902	4.99293	2.95339e-09	2.28235e-05	529	1	667	0	39.2126	0.0899193	88.8626	0
TMEM256	-11.6359	4.15446	3.58222e-09	2.28235e-05	361	0	337	0	26.7595	0	44.8976	0
ALOX5AP	-10.4964	6.55542	6.77276e-09	3.23636e-05	1977	0	1725	4	146.547	0	229.817	0.328217
BRIX1	-9.45463	5.78004	1.4738e-08	5.63405e-05	1265	0	945	5	93.7693	0	125.9	0.410271
CMC2	-8.93508	4.7401	1.83764e-08	5.85409e-05	560	0	492	3	41.5105	0	65.5478	0.246163
PSENEN	-9.13403	4.50743	2.35741e-08	6.43706e-05	491	0	411	2	36.3958	0	54.7564	0.164109
TOPORS	-9.35283	6.11175	4.25423e-08	0.000101644	1314	0	1345	8	97.4015	0	179.191	0.656434
ETAA1	-8.25165	5.3031	1.00434e-07	0.000147669	541	0	886	10	40.1021	0	118.039	0.820543
HIST1H2BN	-10.4834	3.02735	9.27693e-08	0.000147669	226	0	117	0	16.7525	0	15.5876	0
MED7	-8.42061	4.75078	7.01876e-08	0.000147669	551	0	502	5	40.8434	0	66.8801	0.410271
MTERF	-8.5085	5.03518	9.0864e-08	0.000147669	782	0	547	6	57.9665	0	72.8753	0.492326
SDR39U1	-10.2062	2.77626	9.7414e-08	0.000147669	210	0	85	0	15.5664	0	11.3243	0
MRPL18	-8.56104	5.56269	1.21423e-07	0.000154934	1017	0	850	10	75.3861	0	113.243	0.820543
TRNT1	-8.2366	4.7493	1.21587e-07	0.000154934	545	0	504	6	40.3986	0	67.1465	0.492326
ABCA11P	-8.96898	1.50471	2.15468e-07	0.000181751	60	0	51	0	4.44756	0	6.79459	0
C1orf123	-7.18394	5.15629	2.01618e-07	0.000181751	822	6	608	5	60.9315	0.539516	81.0022	0.410271
HIST1H2AC	-8.68476	5.63612	2.02065e-07	0.000181751	1384	9	716	0	102.59	0.809274	95.3907	0
LRRC70	-7.7343	4.66285	1.6671e-07	0.000181751	726	1	351	5	53.8154	0.0899193	46.7628	0.410271
NDUFB5	-7.99976	6.47453	1.78323e-07	0.000181751	2011	10	1543	6	149.067	0.899193	205.57	0.492326
NME2	-8.96899	1.50471	2.14392e-07	0.000181751	60	0	51	0	4.44756	0	6.79459	0
PAFAH1B3	-8.17318	4.97206	2.18703e-07	0.000181751	702	0	549	8	52.0364	0	73.1418	0.656434
SCNM1	-9.17864	1.75957	1.64388e-07	0.000181751	94	0	46	0	6.96784	0	6.12845	0
C16orf80	-7.07699	5.27599	2.45384e-07	0.000194717	871	4	672	10	64.5637	0.359677	89.5287	0.820543
LYRM5	-8.27609	5.20101	2.54678e-07	0.000194717	921	0	587	9	68.27	0	78.2044	0.738489
ATRAID	-7.64622	6.34054	2.72157e-07	0.000200078	1670	9	1496	9	123.79	0.809274	199.308	0.738489
CDKN2AIP	-7.08871	4.94078	2.90358e-07	0.000205552	668	3	546	8	49.5161	0.269758	72.7421	0.656434
SNORD22	-8.79979	1.38874	3.05844e-07	0.000208782	69	0	37	0	5.11469	0	4.92941	0
TP53TG1	-7.64391	4.37142	3.19062e-07	0.000210295	619	4	271	1	45.884	0.359677	36.1046	0.0820543
ZHX1-C8ORF76	-8.78595	1.34936	3.49431e-07	0.000222634	60	0	41	0	4.44756	0	5.46232	0
TMEM60	-7.75477	4.68732	3.66123e-07	0.000225745	384	0	561	9	28.4644	0	74.7405	0.738489
LOC100127983	-8.76115	1.31102	3.9263e-07	0.000234523	54	0	43	0	4.0028	0	5.72877	0
PYCR2	-6.72693	5.40802	4.62961e-07	0.000260266	705	6	877	12	52.2588	0.539516	116.84	0.984651
RABGGTB	-6.76574	5.52588	4.62504e-07	0.000260266	1432	10	571	9	106.148	0.899193	76.0728	0.738489
C1orf122	-8.71927	3.3524	4.87175e-07	0.000260445	214	0	189	1	15.863	0	25.1799	0.0820543
HCCS	-7.06469	4.83069	4.90532e-07	0.000260445	681	7	470	3	50.4798	0.629435	62.6168	0.246163
TMEM216	-7.72705	5.23785	5.40147e-07	0.000279037	498	0	854	16	36.9147	0	113.776	1.31287
TSPAN31	-7.83741	4.6374	5.65855e-07	0.000284625	568	0	428	8	42.1035	0	57.0213	0.656434
CLDN10	-7.90473	3.55231	6.86098e-07	0.000304978	319	1	172	1	23.6462	0.0899193	22.9151	0.0820543
MCEE	-7.82264	4.31542	6.46446e-07	0.000304978	357	0	400	6	26.463	0	53.2909	0.492326
ORC5	-7.46185	5.07475	6.70693e-07	0.000304978	920	11	491	1	68.1959	0.989112	65.4146	0.0820543
PTPN6	-8.31026	7.08495	6.49904e-07	0.000304978	2759	3	2527	26	204.513	0.269758	336.665	2.13341
ZNF675	-6.6916	4.97226	6.68927e-07	0.000304978	1102	7	315	6	81.6868	0.629435	41.9666	0.492326
LYSMD2	-7.25279	6.1543	7.3211e-07	0.000318035	1948	18	1038	6	144.397	1.61855	138.29	0.492326
NDUFS4	-7.23357	5.69268	8.36725e-07	0.000355403	1026	2	971	22	76.0532	0.179839	129.364	1.80519
GTF2E2	-6.55692	5.03891	9.22382e-07	0.00038327	563	5	669	11	41.7329	0.449596	89.129	0.902597
NAA10	-6.6641	4.69687	9.44763e-07	0.000384217	316	2	603	11	23.4238	0.179839	80.336	0.902597
COX11	-7.65577	4.17311	9.97463e-07	0.000397198	236	0	414	6	17.4937	0	55.1561	0.492326
GPN1	-6.68701	5.55367	1.10822e-06	0.000417957	1332	6	653	17	98.7358	0.539516	86.9974	1.39492
GPX7	-7.77432	3.92954	1.13706e-06	0.000417957	131	0	392	4	9.7105	0	52.2251	0.328217
HSD17B10	-7.67003	4.57411	1.11636e-06	0.000417957	533	0	415	9	39.5091	0	55.2893	0.738489
TMEM199	-7.66171	4.56092	1.09329e-06	0.000417957	501	0	427	9	37.1371	0	56.888	0.738489
MIR223	-7.66883	4.15588	1.17769e-06	0.00041869	335	0	349	6	24.8322	0	46.4963	0.492326
PJA1	-7.91895	5.19263	1.20288e-06	0.00041869	975	0	547	13	72.2728	0	72.8753	1.06671
PRM3	9.56011	5.09999	1.20477e-06	0.00041869	2	1502	0	11	0.148252	135.059	0	0.902597
GOLT1B	-6.39198	5.51224	1.24509e-06	0.000424975	1477	16	528	9	109.484	1.43871	70.344	0.738489
GLRX5	-6.64301	5.09282	1.36666e-06	0.000456601	778	3	581	17	57.67	0.269758	77.405	1.39492
TANK	-7.06588	5.39745	1.38552e-06	0.000456601	485	8	997	4	35.9511	0.719354	132.828	0.328217
EIF2B1	-6.76827	6.17721	1.42061e-06	0.000459771	1520	13	1311	17	112.671	1.16895	174.661	1.39492
EMC7	-6.74612	5.00689	1.44325e-06	0.000459771	451	7	714	5	33.4308	0.629435	95.1243	0.410271
APEX2	-6.76425	4.57598	1.50736e-06	0.000472322	371	5	510	4	27.5007	0.449596	67.9459	0.328217
ZFAND6	-7.62418	6.51036	1.57788e-06	0.000486446	1814	19	1716	5	134.464	1.70847	228.618	0.410271
DDX59	-6.83007	5.24943	1.63207e-06	0.000487565	731	12	729	4	54.1861	1.07903	97.1227	0.328217
HNRNPH2	-8.4279	0.971308	1.63253e-06	0.000487565	36	0	38	0	2.66853	0	5.06264	0
TMEM9B	-6.27942	5.4709	1.69172e-06	0.000489933	987	11	768	15	73.1623	0.989112	102.319	1.23081
VPS26A	-7.81272	6.87655	1.66945e-06	0.000489933	3402	5	1614	26	252.176	0.449596	215.029	2.13341
CLK4	-6.84135	6.04776	1.83193e-06	0.000507973	1309	16	1245	10	97.0309	1.43871	165.868	0.820543
EIF4A3	-6.7437	6.035	1.84651e-06	0.000507973	1571	19	1077	10	116.452	1.70847	143.486	0.820543
MSL3P1	-6.90225	3.97767	1.86032e-06	0.000507973	436	2	225	4	32.3189	0.179839	29.9761	0.328217
RAB9A	-6.27887	4.94317	1.78494e-06	0.000507973	853	10	436	8	63.2294	0.899193	58.0871	0.656434
PTRH2	-7.33534	4.27084	1.92418e-06	0.000510817	249	0	443	9	18.4574	0	59.0197	0.738489
SLAIN1	-6.50784	4.43972	1.91465e-06	0.000510817	491	4	373	7	36.3958	0.359677	49.6938	0.57438
SNORA8	-7.10198	1.73465	1.96843e-06	0.000515406	41	0	80	1	3.03916	0	10.6582	0.0820543
MRPL54	-7.0026	3.91158	2.04305e-06	0.000527714	265	1	305	5	19.6434	0.0899193	40.6343	0.410271
PSMD14	-6.98258	5.16673	2.18262e-06	0.000556248	715	1	670	22	53.0001	0.0899193	89.2623	1.80519
RAE1	-6.61222	6.21457	2.23237e-06	0.00056144	2063	20	1058	15	152.922	1.79839	140.954	1.23081
NUDT14	-7.66833	3.48627	2.44578e-06	0.000607125	105	0	285	3	7.78322	0	37.9698	0.246163
NXT2	-6.5948	4.47802	2.48668e-06	0.000609365	494	2	388	11	36.6182	0.179839	51.6922	0.902597
MED8	-7.65613	5.05351	2.76899e-06	0.000668835	876	0	500	15	64.9343	0	66.6136	1.23081
PARP2	-6.4846	5.82074	2.79935e-06	0.000668835	1321	20	944	10	97.9204	1.79839	125.767	0.820543
HIST1H1C	-7.22582	4.46941	2.83619e-06	0.000669271	370	6	460	1	27.4266	0.539516	61.2845	0.0820543
H1F0	-6.73671	6.57557	2.94741e-06	0.000687034	2573	21	1405	20	190.726	1.88831	187.184	1.64109
PIGP	-7.17514	3.34393	3.16961e-06	0.00072253	313	2	125	1	23.2014	0.179839	16.6534	0.0820543
ZNF259	-6.09829	4.9331	3.17529e-06	0.00072253	909	14	395	7	67.3805	1.25887	52.6248	0.57438
CCDC159	-6.41297	4.39949	3.23422e-06	0.00072728	292	2	470	11	21.6448	0.179839	62.6168	0.902597
PKIG	-7.69971	6.83507	3.28497e-06	0.000730104	3207	34	1617	4	237.722	3.05726	215.428	0.328217
B3GNT2	-6.70071	6.58531	3.40781e-06	0.000731875	2067	18	1709	24	153.218	1.61855	227.685	1.9693
IDI2-AS1	-8.12672	2.84032	3.33875e-06	0.000731875	32	0	207	1	2.37203	0	27.578	0.0820543
PPT1	-7.04157	6.83478	3.38482e-06	0.000731875	1655	15	2491	21	122.678	1.34879	331.869	1.72314
NDNL2	-6.01194	4.89028	3.44936e-06	0.000732568	772	9	447	12	57.2252	0.809274	59.5526	0.984651
MTM1	-6.08971	5.37184	3.82923e-06	0.000801773	1093	8	615	23	81.0197	0.719354	81.9348	1.88725
TRIM21	-5.97424	4.91478	3.88179e-06	0.000801773	526	7	604	15	38.9902	0.629435	80.4693	1.23081
ZNF691	-6.83147	4.96083	3.90106e-06	0.000801773	1068	2	326	13	79.1665	0.179839	43.4321	1.06671
TMEM147	-6.91076	5.98313	3.95467e-06	0.000804143	1412	25	1096	5	104.666	2.24798	146.017	0.410271
STX8	-5.93297	4.78885	4.13613e-06	0.00083219	543	7	518	14	40.2504	0.629435	69.0117	1.14876
C1orf50	-6.92572	4.29787	4.27614e-06	0.000834021	610	1	242	8	45.2168	0.0899193	32.241	0.656434
DAD1	-7.6063	6.22477	4.2546e-06	0.000834021	1562	1	1355	39	115.785	0.0899193	180.523	3.20012
TM6SF1	-6.06999	4.86995	4.21088e-06	0.000834021	914	7	353	13	67.7511	0.629435	47.0292	1.06671
TPSB2	-6.07407	4.87338	4.33913e-06	0.00083776	1280	11	146	5	94.8812	0.989112	19.4512	0.410271
GRHPR	-6.60467	5.7251	4.41684e-06	0.000844235	1190	23	909	6	88.2099	2.06814	121.104	0.492326
ISOC1	-6.21041	5.74084	4.51229e-06	0.00085394	1051	18	1004	14	77.9064	1.61855	133.76	1.14876
PLEKHF2	-6.26366	5.43377	4.61461e-06	0.000864741	1118	25	655	6	82.8728	2.24798	87.2638	0.492326
ABHD10	-6.0543	5.70124	5.05017e-06	0.000883879	921	15	1033	19	68.27	1.34879	137.624	1.55903
CRIPT	-6.0416	4.72548	5.04719e-06	0.000883879	542	11	484	7	40.1763	0.989112	64.482	0.57438
EMC8	-6.31717	4.54472	4.81024e-06	0.000883879	539	10	393	4	39.9539	0.899193	52.3583	0.328217
NOP16	-6.00335	5.505	4.7863e-06	0.000883879	1061	21	753	12	78.6476	1.88831	100.32	0.984651
PPAN	-8.17646	0.779174	5.04987e-06	0.000883879	39	0	27	0	2.89091	0	3.59714	0
PRNP	-6.28162	5.05398	5.08321e-06	0.000883879	492	2	711	29	36.47	0.179839	94.7246	2.37957
SLC18A2	-6.58864	6.70925	5.04883e-06	0.000883879	2795	23	1554	27	207.182	2.06814	207.035	2.21547
ZNF782	-7.21141	2.97754	5.08667e-06	0.000883879	116	0	175	3	8.59861	0	23.3148	0.246163
HEBP1	-6.6833	5.87346	5.21529e-06	0.000898064	834	16	1288	8	61.821	1.43871	171.597	0.656434
CYTL1	-7.18238	7.10403	6.09681e-06	0.00103246	2539	30	2694	14	188.206	2.69758	358.914	1.14876
LDOC1	-7.125	3.88851	6.10378e-06	0.00103246	269	0	294	8	19.9399	0	39.1688	0.656434
RPP40	-6.75503	4.55822	6.18111e-06	0.00103618	631	1	346	14	46.7735	0.0899193	46.0966	1.14876
SLC25A46	-6.05288	4.94784	6.2342e-06	0.00103618	912	20	400	5	67.6029	1.79839	53.2909	0.410271
ING2	-7.14377	3.21632	6.54759e-06	0.00106966	125	0	213	4	9.26574	0	28.3774	0.328217
PFDN6	-8.0806	0.893439	6.53147e-06	0.00106966	67	0	11	0	4.96644	0	1.4655	0
SF3B14	-6.16742	6.24566	6.69704e-06	0.00108481	1499	17	1417	32	111.115	1.52863	188.783	2.62574
IRF2	-6.13126	5.91354	6.82397e-06	0.00109608	1174	21	1136	17	87.0239	1.88831	151.346	1.39492
XRCC1	-5.98147	5.02524	6.90425e-06	0.00109973	700	16	575	8	51.8882	1.43871	76.6057	0.656434
BTNL2	7.1287	3.5258	7.02238e-06	0.00110021	5	352	0	157	0.37063	31.6516	0	12.8825
CRYGD	-6.79361	4.0796	7.00158e-06	0.00110021	118	0	446	11	8.74686	0	59.4193	0.902597
MPHOSPH10	-5.86473	5.78278	7.33196e-06	0.00113938	1443	21	822	22	106.964	1.88831	109.513	1.80519
MRPS26	-5.71019	4.77235	7.52354e-06	0.00115279	592	9	478	15	43.8826	0.809274	63.6826	1.23081
TARS	-6.79325	6.75671	7.53893e-06	0.00115279	2406	34	1879	14	178.347	3.05726	250.334	1.14876
PMAIP1	-7.34776	5.56277	7.89476e-06	0.00118963	802	0	955	38	59.449	0	127.232	3.11806
TIMMDC1	-5.77773	5.31413	7.90428e-06	0.00118963	1025	24	601	11	75.9791	2.15806	80.0696	0.902597
CDCA7	-5.85132	5.55589	8.25341e-06	0.0012085	823	19	937	16	61.0057	1.70847	124.834	1.31287
EIF4EBP1	-5.87837	5.73952	8.28261e-06	0.0012085	1505	28	737	15	111.56	2.51774	98.1885	1.23081
PDCD10	-5.94547	5.92957	8.13903e-06	0.0012085	1659	28	876	18	122.975	2.51774	116.707	1.47698
VAMP3	-5.69922	4.82745	8.22646e-06	0.0012085	809	15	384	10	59.9679	1.34879	51.1593	0.820543
HSD17B8	-8.32883	4.01539	8.7053e-06	0.00126055	11	0	493	2	0.815385	0	65.681	0.164109
ACP1	-6.57158	6.53795	9.02618e-06	0.00129648	1749	30	1792	15	129.646	2.69758	238.743	1.23081
CAHM	-6.51722	2.155	9.08904e-06	0.00129648	144	0	47	2	10.6741	0	6.26168	0.164109
TMEM14C	-6.55415	6.61652	9.16967e-06	0.00129829	1930	31	1845	17	143.063	2.7875	245.804	1.39492
CD9	7.21656	7.59577	9.31769e-06	0.00130557	65	8314	1	245	4.81819	747.589	0.133227	20.1033
LOC728554	-6.81997	2.6993	9.35771e-06	0.00130557	176	0	93	3	13.0462	0	12.3901	0.246163
ACN9	-6.23985	3.77729	9.616e-06	0.00131286	442	5	156	3	32.7637	0.449596	20.7834	0.246163
EMC4	-7.01976	6.02867	9.57634e-06	0.00131286	1570	34	1063	3	116.378	3.05726	141.621	0.246163
TMSB15B	-6.60784	2.49702	9.6002e-06	0.00131286	150	0	82	3	11.1189	0	10.9246	0.246163
SDHB	-5.93928	5.86613	9.75417e-06	0.00132228	1251	25	1030	18	92.7316	2.24798	137.224	1.47698
CRHBP	-7.13139	7.3609	9.90738e-06	0.00133359	4367	54	2461	13	323.708	4.85564	327.872	1.06671
MRPL42P5	-6.55817	2.4159	1.00801e-05	0.00134735	41	0	143	3	3.03916	0	19.0515	0.246163
HIBCH	-7.12464	5.65231	1.01783e-05	0.00135102	1365	1	728	34	101.182	0.0899193	96.9894	2.78985
HOPX	-6.30537	4.49288	1.02882e-05	0.00135619	361	1	467	21	26.7595	0.0899193	62.2171	1.72314
CXorf40B	-7.12868	3.46488	1.07475e-05	0.00140703	285	0	169	5	21.1259	0	22.5154	0.410271
MRPL34	-5.68855	5.41831	1.09057e-05	0.00141804	1142	31	620	11	84.6518	2.7875	82.6009	0.902597
CYC1	-6.17293	6.46343	1.11752e-05	0.0014227	1887	34	1566	22	139.876	3.05726	208.634	1.80519
DNTTIP1	-6.16423	5.46225	1.12408e-05	0.0014227	1212	34	622	5	89.8406	3.05726	82.8673	0.410271
FAM127A	-5.81377	4.3028	1.13137e-05	0.0014227	413	6	355	10	30.614	0.539516	47.2957	0.820543
GAB3	-6.35579	6.75394	1.10979e-05	0.0014227	1884	15	2155	53	139.653	1.34879	287.105	4.34888
PFDN1	-5.74526	4.80928	1.11655e-05	0.0014227	742	19	411	7	55.0015	1.70847	54.7564	0.57438
HIST1H2BD	-7.1438	3.30001	1.21656e-05	0.00151982	280	0	135	4	20.7553	0	17.9857	0.328217
STT3B	-6.30169	6.52183	1.233e-05	0.00153036	2576	46	1284	15	190.948	4.13629	171.064	1.23081
EFTUD1	-5.88065	5.62176	1.24814e-05	0.00153916	1030	28	882	12	76.3497	2.51774	117.506	0.984651
SLC35A4	-5.4705	5.13489	1.27039e-05	0.00155656	617	11	693	26	45.7357	0.989112	92.3265	2.13341
LXN	-5.93701	5.28079	1.28515e-05	0.00156272	1340	39	387	4	99.3288	3.50685	51.5589	0.328217
MALSU1	-6.56133	4.16795	1.29177e-05	0.00156272	257	6	398	2	19.0504	0.539516	53.0244	0.164109
TIPARP	-5.98118	6.06375	1.31222e-05	0.00157747	1788	38	978	15	132.537	3.41693	130.296	1.23081
POLR3GL	-5.99072	5.99627	1.34442e-05	0.00158756	1371	33	1125	15	101.627	2.96734	149.881	1.23081
S100A4	-5.48279	5.11328	1.34461e-05	0.00158756	1000	23	457	13	74.1259	2.06814	60.8848	1.06671
TCP1	-7.01143	7.91734	1.34553e-05	0.00158756	6081	68	3813	27	450.76	6.11451	507.995	2.21547
CCDC127	-6.37626	2.49616	1.38862e-05	0.00158934	121	0	100	4	8.96924	0	13.3227	0.328217
COA4	-5.82167	4.33144	1.36633e-05	0.00158934	222	4	480	11	16.456	0.359677	63.9491	0.902597
DUSP11	-7.37772	5.83033	1.38849e-05	0.00158934	1302	30	965	1	96.512	2.69758	128.564	0.0820543
GNPDA2	-6.09509	3.95613	1.38764e-05	0.00158934	170	3	374	6	12.6014	0.269758	49.827	0.492326
RAC2	-6.66807	7.49065	1.38415e-05	0.00158934	2888	31	3751	45	214.076	2.7875	499.735	3.69244
SNRPD3	-6.15254	6.07869	1.42126e-05	0.00161703	1540	37	1142	12	114.154	3.32701	152.146	0.984651
TSG101	-6.1325	6.66167	1.43455e-05	0.00162248	2873	40	1396	27	212.964	3.59677	185.985	2.21547
RBM42	-5.76927	5.32627	1.45088e-05	0.0016313	708	22	794	11	52.4812	1.97822	105.782	0.902597
AKR1C1	-6.12483	2.2594	1.50031e-05	0.00164769	53	0	117	4	3.92868	0	15.5876	0.328217
MIR181A2HG	-7.08699	3.67372	1.50855e-05	0.00164769	313	6	205	0	23.2014	0.539516	27.3116	0
NIPSNAP3B	-6.39945	4.02266	1.50516e-05	0.00164769	300	7	319	2	22.2378	0.629435	42.4995	0.164109
PTTG1	-7.16282	5.22415	1.48833e-05	0.00164769	512	14	835	1	37.9525	1.25887	111.245	0.0820543
RWDD3	-6.95919	3.27057	1.49268e-05	0.00164769	228	0	160	5	16.9007	0	21.3164	0.410271
C1orf162	-6.45346	5.11516	1.5184e-05	0.00164901	348	11	847	4	25.7958	0.989112	112.843	0.328217
C1orf74	-7.18061	3.48121	1.54519e-05	0.00166288	383	0	114	4	28.3902	0	15.1879	0.328217
TMEM167B	-5.87076	5.26698	1.54856e-05	0.00166288	666	21	771	9	49.3679	1.88831	102.718	0.738489
KIAA1704	-5.95729	4.24022	1.58102e-05	0.00168824	658	5	187	8	48.7749	0.449596	24.9135	0.656434
APOC1	-5.6995	4.28307	1.64141e-05	0.00170511	537	10	273	7	39.8056	0.899193	36.371	0.57438
BTN3A3	-5.43267	5.48918	1.62986e-05	0.00170511	1263	32	612	17	93.6211	2.87742	81.5351	1.39492
FAM221A	-6.92628	3.40361	1.62006e-05	0.00170511	234	0	185	6	17.3455	0	24.647	0.492326
MED30	-6.44143	4.20365	1.63572e-05	0.00170511	317	8	375	2	23.4979	0.719354	49.9602	0.164109
MRPL20	-7.05002	3.24268	1.63045e-05	0.00170511	229	4	154	0	16.9748	0.359677	20.517	0
MAD2L1	-5.81421	5.6516	1.66902e-05	0.00172441	1318	39	743	10	97.698	3.50685	98.9878	0.820543
NDUFA8	-5.37085	5.25866	1.69434e-05	0.00173185	911	16	616	27	67.5287	1.43871	82.068	2.21547
NUB1	-6.0831	6.2015	1.68935e-05	0.00173185	1738	42	1207	14	128.831	3.77661	160.805	1.14876
HTATSF1	-6.2354	6.80502	1.82716e-05	0.00185768	2242	35	2071	31	166.19	3.14718	275.914	2.54368
NDUFAB1	-5.7564	5.48699	1.86124e-05	0.00188231	1010	33	758	10	74.8672	2.96734	100.986	0.820543
ALKBH3	-5.65589	4.62749	1.87557e-05	0.00188683	307	9	567	10	22.7567	0.809274	75.5398	0.820543
LAMTOR2	-5.51486	4.82377	1.89553e-05	0.00189691	723	21	428	9	53.5931	1.88831	57.0213	0.738489
ARMCX5-GPRASP2	-7.82887	0.468541	1.92814e-05	0.00191951	31	0	21	0	2.2979	0	2.79777	0
DEDD	-5.37471	5.21239	1.97954e-05	0.00195528	1067	16	491	25	79.0924	1.43871	65.4146	2.05136
PLAU	-5.35288	4.89856	1.9908e-05	0.00195528	465	8	620	28	34.4686	0.719354	82.6009	2.29752
PRAF2	-5.40217	5.11867	1.99476e-05	0.00195528	918	26	506	13	68.0476	2.3379	67.413	1.06671
SNORA31	-7.90728	0.472604	2.04199e-05	0.00199135	21	0	29	0	1.55664	0	3.86359	0
GCA	-5.3067	5.39466	2.07669e-05	0.00201492	971	27	693	21	71.9763	2.42782	92.3265	1.72314
GALNT7	-5.26312	5.27253	2.10223e-05	0.0020294	941	19	608	27	69.7525	1.70847	81.0022	2.21547
R3HCC1	-5.64255	4.42124	2.12896e-05	0.00203465	151	3	559	15	11.193	0.269758	74.474	1.23081
SNAPC5	-5.57803	2.16376	2.12713e-05	0.00203465	146	3	45	1	10.8224	0.269758	5.99523	0.0820543
C4orf48	-6.30141	2.62951	2.168e-05	0.00203849	124	0	115	5	9.19162	0	15.3211	0.410271
DPAGT1	-5.37367	5.20998	2.1625e-05	0.00203849	715	20	692	19	53.0001	1.79839	92.1933	1.55903
GREM1	5.6594	6.15379	2.148e-05	0.00203849	38	1222	19	2049	2.81679	109.881	2.53132	168.129
QPCT	-6.59617	4.2533	2.17564e-05	0.00203849	411	11	338	1	30.4658	0.989112	45.0308	0.0820543
RPUSD4	-5.24728	5.4328	2.21743e-05	0.00205747	1217	31	584	21	90.2113	2.7875	77.8047	1.72314
UQCRH	-6.40809	6.61804	2.21097e-05	0.00205747	1833	7	1878	83	135.873	0.629435	250.201	6.81051
PLK1S1	-5.39131	4.56655	2.24729e-05	0.0020751	572	10	377	16	42.4	0.899193	50.2267	1.31287
CUL4A	-5.73274	6.4541	2.27845e-05	0.00208455	2076	31	1430	45	153.885	2.7875	190.515	3.69244
HIST1H1E	-6.02598	2.36823	2.27933e-05	0.00208455	90	0	104	5	6.67134	0	13.8556	0.410271
GATM	-5.37925	5.69922	2.37491e-05	0.00215525	1072	19	929	40	79.463	1.70847	123.768	3.28217
HSPB11	-5.33174	4.62171	2.37919e-05	0.00215525	491	8	450	22	36.3958	0.719354	59.9523	1.80519
C4orf52	-5.48445	4.68538	2.40712e-05	0.0021612	463	15	503	10	34.3203	1.34879	67.0133	0.820543
POLR3K	-5.29167	4.84278	2.41534e-05	0.0021612	688	18	458	15	50.9987	1.61855	61.0181	1.23081
TAZ	-5.46019	4.43728	2.41967e-05	0.0021612	274	5	491	18	20.3105	0.449596	65.4146	1.47698
EPSTI1	-5.45124	5.69041	2.44553e-05	0.00217413	1439	18	712	39	106.667	1.61855	94.8578	3.20012
FAM26F	-6.16441	5.90041	2.50196e-05	0.002214	1280	40	1052	8	94.8812	3.59677	140.155	0.656434
RAB4A	-5.65554	5.88018	2.57717e-05	0.00227004	1903	53	662	12	141.062	4.76572	88.1964	0.984651
NT5C3B	-5.51507	5.09951	2.59714e-05	0.00227714	767	27	580	10	56.8546	2.42782	77.2718	0.820543
NSMCE1	-5.47807	5.59637	2.65008e-05	0.00231295	902	9	913	58	66.8616	0.809274	121.636	4.75915
F8A1	-6.29883	0.951602	2.67713e-05	0.00231636	19	0	49	1	1.40839	0	6.52813	0.0820543
PSMD10	-5.44339	5.82162	2.67822e-05	0.00231636	1572	22	783	39	116.526	1.97822	104.317	3.20012
IMP4	-6.176	5.59199	2.72971e-05	0.00235026	603	22	1102	7	44.6979	1.97822	146.816	0.57438
TAF9B	-5.25197	5.21439	2.75417e-05	0.00236068	858	25	610	19	63.6001	2.24798	81.2686	1.55903
N4BP2L2-IT2	-5.3809	4.42998	2.78693e-05	0.0023781	637	11	275	12	47.2182	0.989112	36.6375	0.984651
SSSCA1	-6.23375	3.67417	2.81363e-05	0.00239021	360	9	174	1	26.6853	0.809274	23.1815	0.0820543
MDM1	-5.25769	4.95475	2.83125e-05	0.00239454	401	11	694	23	29.7245	0.989112	92.4597	1.88725
ZNF790-AS1	-5.58988	2.14742	2.8699e-05	0.00241653	97	3	76	1	7.19022	0.269758	10.1253	0.0820543
SBDS	-5.3039	5.16552	2.88381e-05	0.0024176	638	21	702	18	47.2924	1.88831	93.5255	1.47698
ASAH1	-6.08933	6.99416	2.90948e-05	0.00242846	3452	57	1848	32	255.883	5.1254	246.204	2.62574
CCDC23	-5.35694	4.43672	2.96029e-05	0.00246013	806	16	179	7	59.7455	1.43871	23.8477	0.57438
BID	-5.92054	6.48044	2.97497e-05	0.00246163	1499	39	1811	25	111.115	3.50685	241.275	2.05136
TWSG1	-5.13844	4.9763	3.09268e-05	0.00254799	663	17	553	23	49.1455	1.52863	73.6747	1.88725
SMIM6	-6.43043	3.19097	3.14096e-05	0.00257667	341	7	72	0	25.2769	0.629435	9.59236	0
CLN5	-5.53232	5.09286	3.15544e-05	0.00257748	939	36	472	7	69.6043	3.23709	62.8833	0.57438
DYNLRB1	-5.36447	5.13346	3.25096e-05	0.00261088	491	5	752	52	36.3958	0.449596	100.187	4.26682
KLF10	-5.8671	6.61561	3.24582e-05	0.00261088	2633	58	1424	25	195.174	5.21532	189.716	2.05136
PHF6	-5.7049	6.23541	3.23482e-05	0.00261088	1607	43	1327	24	119.12	3.86653	176.793	1.9693
ZNF16	-6.43372	3.20082	3.247e-05	0.00261088	148	0	193	8	10.9706	0	25.7129	0.656434
HNRPLL	-5.4639	5.65231	3.29532e-05	0.00261355	885	31	990	19	65.6015	2.7875	131.895	1.55903
MRPL3	-5.69292	6.56312	3.27705e-05	0.00261355	2727	44	1266	39	202.141	3.95645	168.666	3.20012
PDCD2	-5.2226	5.6747	3.2923e-05	0.00261355	985	18	947	49	73.0141	1.61855	126.166	4.02066
TIMM17A	-5.87242	6.05488	3.31572e-05	0.00261887	1797	57	950	11	133.204	5.1254	126.566	0.902597
ACAD11	-5.66061	1.0795	3.46816e-05	0.002728	33	0	44	2	2.44616	0	5.862	0.164109
CRSP8P	5.36625	2.24466	3.49828e-05	0.00274042	2	86	2	118	0.148252	7.73306	0.266454	9.6824
GADD45A	-5.26865	4.83996	3.56603e-05	0.00276678	780	10	401	27	57.8182	0.899193	53.4241	2.21547
SNORA64	-7.66047	0.420574	3.57536e-05	0.00276678	39	0	13	0	2.89091	0	1.73195	0
ZMAT5	-5.47905	4.08691	3.5483e-05	0.00276678	392	9	282	8	29.0574	0.809274	37.5701	0.656434
TBC1D23	-5.26125	5.80816	3.61516e-05	0.0027863	1368	35	879	31	101.404	3.14718	117.107	2.54368
FARSB	-5.7262	5.98821	3.71117e-05	0.00283741	1109	38	1258	17	82.2057	3.41693	167.6	1.39492
RAD51C	-5.55814	3.9141	3.71091e-05	0.00283741	304	7	277	7	22.5343	0.629435	36.9039	0.57438
ALG3	-5.28127	5.78754	3.72677e-05	0.00283799	1153	33	979	30	85.4672	2.96734	130.429	2.46163
NUDCD2	-7.37266	5.74462	3.79195e-05	0.00287617	1234	0	894	50	91.4714	0	119.105	4.10271
SLC37A4	-6.00853	3.62124	3.81139e-05	0.00287948	404	2	134	7	29.9469	0.179839	17.8525	0.57438
CHMP4A	-5.0656	5.27934	3.85016e-05	0.00289357	1217	25	452	26	90.2113	2.24798	60.2187	2.13341
ZFAND2B	-6.99361	6.10825	3.86031e-05	0.00289357	1440	1	1228	72	106.741	0.0899193	163.603	5.90791
SPAG7	-6.98413	6.60181	3.956e-05	0.00295371	2518	3	1465	78	186.649	0.269758	195.178	6.40023
DNAJA2	-5.29369	5.99969	4.02801e-05	0.00297264	1701	40	926	34	126.088	3.59677	123.368	2.78985
NAP1L3	-6.50992	3.30756	4.01931e-05	0.00297264	33	0	287	6	2.44616	0	38.2362	0.492326
P2RX6P	7.60042	0.548982	4.02276e-05	0.00297264	0	17	0	41	0	1.52863	0	3.36423
IFIH1	-5.10732	5.28194	4.07514e-05	0.00299051	871	30	652	21	64.5637	2.69758	86.8642	1.72314
ZBTB21	-5.09597	5.11726	4.08352e-05	0.00299051	1333	42	258	9	98.8099	3.77661	34.3726	0.738489
MORF4L2-AS1	-6.3396	1.7995	4.10895e-05	0.00299638	147	0	12	1	10.8965	0	1.59873	0.0820543
TIMM8B	-5.26074	4.50489	4.12288e-05	0.00299638	456	14	414	12	33.8014	1.25887	55.1561	0.984651
DNAJC25	-5.82426	3.04429	4.20658e-05	0.00301141	134	1	172	7	9.93288	0.0899193	22.9151	0.57438
SLC35A5	-5.07652	4.63845	4.16259e-05	0.00301141	712	15	328	18	52.7777	1.34879	43.6985	1.47698
ZNF32	-6.21115	4.55307	4.17935e-05	0.00301141	449	17	446	2	33.2825	1.52863	59.4193	0.164109
ZNF692	-5.07134	5.45069	4.19607e-05	0.00301141	973	30	736	28	72.1245	2.69758	98.0553	2.29752
TRMT11	-5.49703	4.92827	4.23168e-05	0.00301808	533	22	602	9	39.5091	1.97822	80.2028	0.738489
TGIF1	-5.38435	5.83971	4.27276e-05	0.0030248	1814	59	657	15	134.464	5.30524	87.5303	1.23081
TMEM183A	-5.34767	1.51571	4.25971e-05	0.0030248	37	0	65	4	2.74266	0	8.65977	0.328217
SMAP1	-5.16439	5.7841	4.36072e-05	0.00307567	1683	43	669	27	124.754	3.86653	89.129	2.21547
ANAPC13	-6.52277	6.88165	4.44065e-05	0.00309776	3095	80	1758	10	229.42	7.19354	234.213	0.820543
RAB24	-5.1282	5.00965	4.4345e-05	0.00309776	823	30	480	14	61.0057	2.69758	63.9491	1.14876
RPF1	-5.03847	5.08961	4.42672e-05	0.00309776	689	13	609	39	51.0728	1.16895	81.1354	3.20012
FANCL	-6.20966	5.58078	4.4927e-05	0.00312267	1010	42	847	4	74.8672	3.77661	112.843	0.328217
FBXW5	-5.4431	5.48597	4.54846e-05	0.00313359	983	42	765	12	72.8658	3.77661	101.919	0.984651
MOB1A	-6.03058	5.81066	4.55058e-05	0.00313359	1195	47	987	7	88.5805	4.22621	131.495	0.57438
2015-09-15	-5.4703	6.47108	4.5576e-05	0.00313359	1653	24	1684	78	122.53	2.15806	224.355	6.40023
HSBP1L1	-5.46781	1.69487	4.61905e-05	0.00316446	22	0	88	4	1.63077	0	11.724	0.328217
HACL1	-5.55721	6.07588	4.6467e-05	0.0031696	1278	42	1276	23	94.733	3.77661	169.998	1.88725
PPP1R7	-5.04274	4.62948	4.68849e-05	0.0031696	475	11	460	24	35.2098	0.989112	61.2845	1.9693
RAB14	-5.41217	6.35734	4.69287e-05	0.0031696	2061	50	1258	38	152.774	4.49596	167.6	3.11806
ZNHIT2	-5.8168	2.3613	4.68069e-05	0.0031696	106	0	92	6	7.85735	0	12.2569	0.492326
KLF1	-6.14099	6.49319	4.73752e-05	0.00318849	2796	11	1095	70	207.256	0.989112	145.884	5.7438
CXXC5	-5.69035	5.89733	4.76635e-05	0.00319663	1068	40	1164	15	79.1665	3.59677	155.077	1.23081
COMMD4	-5.98366	3.83142	4.80965e-05	0.00321439	299	1	253	15	22.1637	0.0899193	33.7065	1.23081
MKRN2	-5.57211	6.2693	4.83361e-05	0.00321915	2352	71	945	18	174.344	6.38427	125.9	1.47698
PSMA2	-5.85195	7.06954	4.90812e-05	0.00325742	3308	40	2123	70	245.209	3.59677	282.841	5.7438
ZNF404	-6.14627	4.30461	5.03975e-05	0.00333321	202	0	471	30	14.9734	0	62.75	2.46163
USP25	-5.55707	5.54314	5.10129e-05	0.00336228	1047	46	782	10	77.6099	4.13629	104.184	0.820543
MRPS6	-6.30719	4.55294	5.15591e-05	0.003375	297	12	538	2	22.0154	1.07903	71.6763	0.164109
ZHX1	-4.95358	5.48834	5.13835e-05	0.003375	771	23	883	41	57.1511	2.06814	117.64	3.36423
HSD17B11	-6.20156	7.61957	5.2177e-05	0.00338072	4733	30	3177	122	350.838	2.69758	423.263	10.0106
TTC9C	-4.9864	5.00893	5.20611e-05	0.00338072	773	15	506	34	57.2994	1.34879	67.413	2.78985
ZNF567	-6.84283	4.00673	5.18636e-05	0.00338072	553	0	163	10	40.9916	0	21.716	0.820543
BSDC1	-5.15297	5.27251	5.32716e-05	0.00341324	785	33	694	17	58.1889	2.96734	92.4597	1.39492
CRADD	-5.53556	3.79314	5.33189e-05	0.00341324	470	12	139	3	34.8392	1.07903	18.5186	0.246163
FTSJD1	-4.9575	4.82968	5.33933e-05	0.00341324	542	14	529	28	40.1763	1.25887	70.4772	2.29752
QDPR	-5.40343	4.99146	5.30674e-05	0.00341324	442	20	696	11	32.7637	1.79839	92.7262	0.902597
TPSAB1	-6.03852	6.75228	5.37258e-05	0.00342305	618	3	2813	147	45.8098	0.269758	374.768	12.062
STARD3NL	-5.83377	6.15766	5.4545e-05	0.0034637	1566	8	1214	89	116.081	0.719354	161.738	7.30283
C7orf25	-5.0635	4.73674	5.47658e-05	0.0034662	363	14	585	18	26.9077	1.25887	77.9379	1.47698
CLEC2B	-5.14151	5.89402	5.53155e-05	0.00346656	1004	21	1181	60	74.4224	1.88831	157.341	4.92326
OSGIN2	-4.91663	5.48333	5.52447e-05	0.00346656	1315	40	565	27	97.4756	3.59677	75.2734	2.21547
TMEM126A	-6.00536	4.61218	5.52e-05	0.00346656	358	16	529	3	26.5371	1.43871	70.4772	0.246163
MRPS2	-4.93826	5.16397	5.58297e-05	0.00348735	544	18	748	32	40.3245	1.61855	99.654	2.62574
ETS2	-6.07236	7.92272	5.70097e-05	0.00349257	6005	70	3838	97	445.126	6.29435	511.326	7.95927
FAM199X	-4.97101	5.30634	5.65778e-05	0.00349257	1300	48	418	15	96.3637	4.31613	55.689	1.23081
FEZ2	-5.10099	4.41677	5.62087e-05	0.00349257	595	16	290	12	44.1049	1.43871	38.6359	0.984651
LOC100128252	-5.21764	5.98686	5.65211e-05	0.00349257	1189	38	1199	36	88.1357	3.41693	159.739	2.95395
PATZ1	-4.90547	5.18296	5.68466e-05	0.00349257	680	17	680	40	50.4056	1.52863	90.5945	3.28217
SCOC	-5.25736	5.75567	5.69578e-05	0.00349257	1177	14	918	68	87.2462	1.25887	122.303	5.57969
NPFFR1	5.72787	3.41272	5.76268e-05	0.0035191	6	172	2	306	0.444756	15.4661	0.266454	25.1086
TMED7	-5.20385	4.1583	5.78641e-05	0.00352234	435	9	280	13	32.2448	0.809274	37.3036	1.06671
NPRL2	-4.91721	4.82119	5.82984e-05	0.00353751	845	25	348	17	62.6364	2.24798	46.3631	1.39492
LSM2	-5.46661	6.4027	5.85437e-05	0.00354115	2067	23	1326	80	153.218	2.06814	176.659	6.56434
POLDIP2	-5.10427	5.77229	5.93414e-05	0.00356683	1252	42	899	30	92.8057	3.77661	119.771	2.46163
RAF1	-5.18001	4.99575	5.92124e-05	0.00356683	434	19	701	16	32.1707	1.70847	93.3923	1.31287
CUL2	-4.89081	5.13721	6.02995e-05	0.0035794	1099	37	405	18	81.4644	3.32701	53.957	1.47698
PREP	-5.1755	5.04603	6.0169e-05	0.0035794	400	17	755	18	29.6504	1.52863	100.587	1.47698
RECQL	-5.56893	5.36203	5.98435e-05	0.0035794	745	36	795	9	55.2238	3.23709	105.916	0.738489
VWA5A	-4.93294	5.46767	5.99396e-05	0.0035794	1145	39	648	27	84.8742	3.50685	86.3313	2.21547
ABI1	-5.2746	6.09902	6.1812e-05	0.00362416	1519	46	1163	34	112.597	4.13629	154.943	2.78985
COX14	-4.89544	5.36447	6.16704e-05	0.00362416	954	34	667	28	70.7162	3.05726	88.8626	2.29752
RNF25	-6.76421	3.60578	6.17292e-05	0.00362416	421	0	121	7	31.207	0	16.1205	0.57438
VAT1	-5.31571	6.08306	6.1399e-05	0.00362416	1985	65	871	22	147.14	5.84475	116.041	1.80519
TBCC	-4.96719	5.52114	6.20628e-05	0.00362773	1121	43	711	25	83.0952	3.86653	94.7246	2.05136
AFTPH	-5.20712	5.84481	6.28005e-05	0.0036546	923	33	1176	32	68.4182	2.96734	156.675	2.62574
C3orf38	-5.05296	5.50244	6.29048e-05	0.0036546	937	39	802	23	69.456	3.50685	106.848	1.88725
LYRM1	-4.95911	5.28851	6.37867e-05	0.0036946	1127	45	503	17	83.5399	4.04637	67.0133	1.39492
CDC123	-5.49482	6.67869	6.40991e-05	0.00370148	1964	45	1923	55	145.583	4.04637	256.196	4.51299
LYPLA1	-6.39816	7.33658	6.4894e-05	0.00373479	3585	91	2787	20	265.742	8.18266	371.304	1.64109
STARD4	-4.88	5.15983	6.50667e-05	0.00373479	948	21	509	35	70.2714	1.88831	67.8127	2.8719
COMMD8	-5.03942	5.12874	6.5551e-05	0.00374013	740	32	609	17	54.8532	2.87742	81.1354	1.39492
GCSHP3	-7.81952	0.362144	6.55148e-05	0.00374013	10	0	34	0	0.741259	0	4.52973	0
PDRG1	-4.84211	5.16626	6.70175e-05	0.00380279	848	21	570	37	62.8588	1.88831	75.9395	3.03601
SLC25A17	-5.30507	5.10812	6.70472e-05	0.00380279	918	44	489	8	68.0476	3.95645	65.1481	0.656434
VRK1	-5.3719	5.34647	6.74522e-05	0.00381444	709	35	801	12	52.5553	3.14718	106.715	0.984651
ARL14EP	-4.91288	5.53142	6.80407e-05	0.00382509	1053	21	756	55	78.0546	1.88831	100.72	4.51299
LEO1	-4.84753	5.34005	6.78513e-05	0.00382509	1023	38	605	26	75.8308	3.41693	80.6025	2.13341
SNORD116-26	-7.55167	0.266219	6.88409e-05	0.00385872	30	0	15	0	2.22378	0	1.99841	0
FUCA1	-5.23988	5.62484	6.9379e-05	0.00387751	1012	45	880	18	75.0155	4.04637	117.24	1.47698
IDH3G	-5.69931	5.32711	7.01894e-05	0.0039	505	26	910	8	37.4336	2.3379	121.237	0.656434
TMEM42	-5.41451	3.5491	7.01497e-05	0.0039	274	4	191	9	20.3105	0.359677	25.4464	0.738489
SURF1	-5.42801	4.0894	7.04526e-05	0.00390328	95	3	461	11	7.04196	0.269758	61.4178	0.902597
BLMH	-5.30741	6.06115	7.10728e-05	0.00390809	1719	62	992	23	127.423	5.575	132.161	1.88725
IMPDH2	-6.30379	8.36898	7.13545e-05	0.00390809	6135	31	6334	264	454.763	2.7875	843.861	21.6623
NUP88	-5.16233	4.41824	7.08074e-05	0.00390809	298	4	460	32	22.0895	0.359677	61.2845	2.62574
ZBTB26	-5.34297	4.18419	7.13573e-05	0.00390809	387	4	316	22	28.6867	0.359677	42.0998	1.80519
RBM7	-7.04578	6.14666	7.19969e-05	0.00393185	1902	1	1023	72	140.988	0.0899193	136.291	5.90791
SMNDC1	-5.55348	4.87193	7.23491e-05	0.00393983	812	40	396	4	60.1903	3.59677	52.758	0.328217
HIST1H2BC	-6.12127	2.54977	7.27714e-05	0.00394502	206	0	52	4	15.2699	0	6.92782	0.328217
PTPLA	-5.42535	6.50875	7.28572e-05	0.00394502	2167	65	1464	35	160.631	5.84475	195.045	2.8719
PSMC5	-5.59878	6.66497	7.3572e-05	0.00395232	2326	69	1688	32	172.417	6.20443	224.888	2.62574
ZNF227	-5.56326	5.42594	7.36122e-05	0.00395232	482	25	1008	11	35.7287	2.24798	134.293	0.902597
ZNF763	5.12848	6.17002	7.34424e-05	0.00395232	55	1498	29	1755	4.07693	134.699	3.86359	144.005
ALDH18A1	-5.40657	6.01173	7.40019e-05	0.00396094	2020	82	746	13	149.734	7.37338	99.3875	1.06671
C14orf1	-6.01291	5.87611	7.41873e-05	0.00396094	1394	61	944	6	103.332	5.48508	125.767	0.492326
TBPL1	-6.11793	5.26513	7.4779e-05	0.00398141	752	37	713	3	55.7427	3.32701	94.991	0.246163
RNASEH2B	-5.40114	6.56631	7.55092e-05	0.00400912	2259	31	1518	82	167.451	2.7875	202.239	6.72845
MED28	-6.0075	6.34539	7.7767e-05	0.00410618	1866	75	1348	10	138.319	6.74395	179.59	0.820543
NUDT21	-5.14822	6.22348	7.76397e-05	0.00410618	2321	62	885	35	172.046	5.575	117.906	2.8719
IFIT5	-4.89711	4.89027	7.8287e-05	0.00412225	610	25	525	19	45.2168	2.24798	69.9443	1.55903
GTPBP4	-4.80891	5.30267	7.85857e-05	0.00412661	1073	24	545	41	79.5371	2.15806	72.6088	3.36423
C1orf186	-4.79707	5.34688	7.93013e-05	0.00414476	1340	51	425	19	99.3288	4.58588	56.6216	1.55903
PUS3	-6.36593	4.22904	7.94762e-05	0.00414476	341	0	361	26	25.2769	0	48.095	2.13341
ZNF354A	-5.24089	4.51333	7.95819e-05	0.00414476	704	31	266	5	52.1847	2.7875	35.4384	0.410271
ARMCX1	-5.6924	4.28926	8.04649e-05	0.00417562	650	3	207	18	48.1819	0.269758	27.578	1.47698
PSMC6	-5.19796	6.08908	8.0805e-05	0.00417562	1336	47	1251	35	99.0323	4.22621	166.667	2.8719
UROD	-6.64501	7.24209	8.08298e-05	0.00417562	3290	7	2622	147	243.874	0.629435	349.322	12.062
CRYL1	-4.97593	4.86169	8.42086e-05	0.00433503	483	22	584	17	35.8028	1.97822	77.8047	1.39492
SNORD79	-7.62135	0.219367	8.43691e-05	0.00433503	17	0	24	0	1.26014	0	3.19745	0
CSTF2	-5.05232	4.40763	8.49851e-05	0.00435497	467	18	360	11	34.6168	1.61855	47.9618	0.902597
LINC00526	-5.37864	1.8393	8.62147e-05	0.00440617	88	0	53	5	6.52308	0	7.06104	0.410271
SLC25A28	-4.7714	5.31642	8.67404e-05	0.00440959	819	33	702	31	60.7091	2.96734	93.5255	2.54368
SNORA62	-6.08416	0.748713	8.68716e-05	0.00440959	14	0	44	1	1.03776	0	5.862	0.0820543
TMEM206	-4.98195	5.29599	8.69738e-05	0.00440959	898	44	641	17	66.5651	3.95645	85.3987	1.39492
LOC100128420	-5.05614	1.47675	8.75334e-05	0.00442623	45	0	56	5	3.33567	0	7.46073	0.410271
PGM2	-5.6813	4.63635	8.78845e-05	0.00443225	569	2	405	40	42.1777	0.179839	53.957	3.28217
POLDIP3	-4.91306	5.33915	8.92145e-05	0.00446399	466	22	932	29	34.5427	1.97822	124.168	2.37957
TLR1	-5.44908	3.09293	8.90099e-05	0.00446399	296	3	80	5	21.9413	0.269758	10.6582	0.410271
YRDC	-6.1054	3.93478	8.91263e-05	0.00446399	144	6	383	2	10.6741	0.539516	51.026	0.164109
RNMT	-5.28127	6.17985	8.95113e-05	0.00446715	2690	104	594	13	199.399	9.35161	79.137	1.06671
ATPAF1	-5.19724	4.42699	9.02764e-05	0.0044936	317	14	460	10	23.4979	1.25887	61.2845	0.820543
ELP5	-5.13973	5.57896	9.08521e-05	0.00451051	879	44	909	19	65.1567	3.95645	121.104	1.55903
ITGB3BP	-6.36811	4.6891	9.15056e-05	0.00453119	474	0	488	43	35.1357	0	65.0149	3.52833
IFNGR2	-4.76801	5.60666	9.25909e-05	0.00456129	1294	34	690	47	95.919	3.05726	91.9268	3.85655
JRKL	-4.78905	4.60838	9.25351e-05	0.00456129	647	24	345	16	47.9595	2.15806	45.9634	1.31287
RPF2	-4.72861	4.86391	9.29832e-05	0.00456884	744	25	428	24	55.1497	2.24798	57.0213	1.9693
CUTC	-4.86686	5.62235	9.42331e-05	0.00458827	872	36	952	36	64.6378	3.23709	126.832	2.95395
ORAI1	-4.76022	5.24999	9.38766e-05	0.00458827	462	11	847	63	34.2462	0.989112	112.843	5.16942
PYCARD	-6.26609	5.04237	9.38677e-05	0.00458827	535	27	678	2	39.6574	2.42782	90.3281	0.164109
SFXN4	-5.20365	4.99037	9.45494e-05	0.00458827	541	29	632	11	40.1021	2.60766	84.1996	0.902597
ZKSCAN4	-5.34725	4.85864	9.45787e-05	0.00458827	225	12	742	11	16.6783	1.07903	98.8546	0.902597
MPHOSPH6	-5.52114	2.77691	9.62358e-05	0.00465674	182	7	97	1	13.4909	0.629435	12.923	0.0820543
TMEM14A	-5.20877	1.95752	9.64773e-05	0.00465674	48	0	89	7	3.55805	0	11.8572	0.57438
VPS11	-4.94119	5.51671	9.6832e-05	0.00466208	942	46	808	23	69.8266	4.13629	107.648	1.88725
PDCD6IP	-5.42023	6.53571	9.8791e-05	0.00474445	2326	24	1415	98	172.417	2.15806	188.517	8.04132
CASP4	-5.71406	6.78248	9.98104e-05	0.0047814	1721	12	2254	149	127.571	1.07903	300.294	12.2261
WDFY1	-4.73518	5.23218	0.000101101	0.00483109	999	41	529	24	74.0518	3.68669	70.4772	1.9693
NPEPL1	4.74402	1.52737	0.000101531	0.00483956	3	61	1	57	0.222378	5.48508	0.133227	4.67709
NEU2	4.93128	2.25001	0.000102462	0.0048718	3	56	2	150	0.222378	5.03548	0.266454	12.3081
GNPAT	-5.25872	6.61977	0.00010326	0.00487539	1907	51	1823	62	141.358	4.58588	242.873	5.08737
RAB40A	4.83134	1.55301	0.000103303	0.00487539	1	27	2	96	0.0741259	2.42782	0.266454	7.87721
TOR1A	-4.80318	5.52915	0.000103023	0.00487539	627	12	984	85	46.477	1.07903	131.096	6.97461
ZNF436	-5.22509	3.85738	0.000103601	0.00487741	511	7	134	9	37.8784	0.629435	17.8525	0.738489
ZNF337	-4.75368	5.16727	0.000104243	0.00489558	860	38	561	23	63.7483	3.41693	74.7405	1.88725
GTF2A2	-4.78357	5.54116	0.000105284	0.00493236	931	19	827	70	69.0113	1.70847	110.179	5.7438
CHMP2B	-5.10652	5.64147	0.000105577	0.004934	1103	56	838	18	81.7609	5.03548	111.644	1.47698
ATP6V1E2	5.02423	1.62097	0.000107032	0.00498976	5	87	0	38	0.37063	7.82298	0	3.11806
BRCC3	-5.4013	4.6301	0.000109001	0.0050692	393	2	497	51	29.1315	0.179839	66.2139	4.18477
CCDC67	6.5981	3.00959	0.000112496	0.00521905	4	332	0	13	0.296504	29.8532	0	1.06671
ZNF558	-4.70165	5.39135	0.000113247	0.00524117	1283	27	496	46	95.1036	2.42782	66.0807	3.7745
ERAL1	-4.70117	5.2233	0.000114201	0.00524721	1182	50	414	19	87.6169	4.49596	55.1561	1.55903
FAM24B	-6.27597	3.1549	0.000114069	0.00524721	269	0	109	8	19.9399	0	14.5218	0.656434
TIMM21	-5.11345	5.20524	0.000114038	0.00524721	963	53	529	10	71.3833	4.76572	70.4772	0.820543
LIN9	-4.91214	4.19062	0.000114721	0.00525845	419	10	298	18	31.0588	0.899193	39.7017	1.47698
UBE2Z	-4.672	5.2603	0.000115492	0.00528112	876	37	621	30	64.9343	3.32701	82.7341	2.46163
AASDHPPT	-5.16364	6.32733	0.000117108	0.00534224	1441	55	1551	42	106.815	4.94556	206.635	3.44628
ERLEC1	-5.67576	5.88819	0.000121145	0.00547413	1653	85	795	7	122.53	7.64314	105.916	0.57438
HIST2H2BE	-6.28254	5.94798	0.000120446	0.00547413	1610	79	902	3	119.343	7.10362	120.171	0.246163
LYPLAL1	-5.33591	4.57226	0.000120766	0.00547413	346	19	511	7	25.6476	1.70847	68.0791	0.57438
PELI2	-5.24231	5.67211	0.00012093	0.00547413	1194	66	815	13	88.5064	5.93467	108.58	1.06671
FCGRT	-5.54715	5.99276	0.000122099	0.00550426	1261	65	1162	13	93.4728	5.84475	154.81	1.06671
CCDC91	-4.67457	4.66055	0.000123597	0.00553635	497	21	458	22	36.8406	1.88831	61.0181	1.80519
HIATL1	-4.61366	5.50629	0.00012368	0.00553635	1328	40	570	42	98.4393	3.59677	75.9395	3.44628
NDUFAF4	-4.7915	4.57928	0.000123358	0.00553635	585	26	366	14	43.3637	2.3379	48.7612	1.14876
GMNN	-5.30962	3.79296	0.000124229	0.00554792	277	11	254	5	20.5329	0.989112	33.8397	0.410271
UCN3	5.6613	0.85686	0.000125081	0.00557297	0	37	1	35	0	3.32701	0.133227	2.8719
RFX7	-5.66553	6.17913	0.000127375	0.00566197	2397	12	782	76	177.68	1.07903	104.184	6.23613
LOC100270804	-5.3814	3.36045	0.000129271	0.0057329	258	9	156	3	19.1245	0.809274	20.7834	0.246163
CYBASC3	-4.64557	4.94485	0.000131865	0.0058344	647	28	532	26	47.9595	2.51774	70.8769	2.13341
BCS1L	-5.42305	4.56051	0.000132528	0.00583874	690	38	294	3	51.1469	3.41693	39.1688	0.246163
SNHG15	-5.1934	5.33865	0.000132574	0.00583874	1127	68	535	8	83.5399	6.11451	71.2766	0.656434
ARL4A	-4.91178	5.9387	0.0001334	0.00586162	1628	71	869	29	120.677	6.38427	115.774	2.37957
BUB3	-5.94878	7.62622	0.000136374	0.00597855	4019	23	3553	212	297.912	2.06814	473.356	17.3955
IFNGR1	-4.92178	5.912	0.000136967	0.00599083	886	15	1247	104	65.6756	1.34879	166.134	8.53365
KRR1	-4.58715	4.65301	0.000140264	0.00612101	736	24	313	22	54.5567	2.15806	41.7001	1.80519
DYNLT3	-4.59237	4.86826	0.000141413	0.00615708	500	21	570	31	37.063	1.88831	75.9395	2.54368
MRPL27	-4.55123	5.2871	0.000141793	0.00615962	613	25	791	47	45.4392	2.24798	105.383	3.85655
PIAS1	-4.98727	6.36694	0.000142336	0.00616919	1387	52	1641	58	102.813	4.6758	218.626	4.75915
ANXA7	-5.9652	7.80358	0.000144027	0.00620775	4958	146	3826	44	367.516	13.1282	509.727	3.61039
RSBN1	-4.94742	6.4024	0.000143904	0.00620775	2205	73	1231	52	163.448	6.56411	164.003	4.26682
TM2D3	-5.55603	6.22908	0.0001442	0.00620775	1613	80	1294	15	119.565	7.19354	172.396	1.23081
ZEB1-AS1	-5.95814	2.68627	0.000145918	0.00626761	212	0	66	6	15.7147	0	8.793	0.492326
PORCN	-5.97252	3.91922	0.000146368	0.00627283	216	0	323	27	16.0112	0	43.0324	2.21547
COQ9	-4.67472	5.30763	0.000148511	0.00634403	968	51	602	23	71.7539	4.58588	80.2028	1.88725
SNX16	-6.82932	4.6095	0.000148693	0.00634403	981	0	168	16	72.7176	0	22.3822	1.31287
WDR75	-5.43249	6.43516	0.000149564	0.00636143	1617	77	1636	24	119.862	6.92379	217.96	1.9693
ZC3H8	-4.7291	4.69548	0.000149767	0.00636143	755	40	321	11	55.9651	3.59677	42.7659	0.902597
MNF1	-4.78257	4.54949	0.000151425	0.00637518	566	27	362	13	41.9553	2.42782	48.2283	1.06671
SCARNA15	-7.57416	0.155933	0.000150848	0.00637518	11	0	27	0	0.815385	0	3.59714	0
TRMT1L	-4.52175	5.26645	0.000151112	0.00637518	988	33	557	42	73.2364	2.96734	74.2076	3.44628
UCHL5	-4.90975	5.78077	0.000151386	0.00637518	731	37	1205	35	54.1861	3.32701	160.539	2.8719
CCNY	-4.63739	5.37212	0.000152149	0.00639159	703	36	812	34	52.1105	3.23709	108.181	2.78985
GPR146	-4.7558	4.38601	0.000153633	0.00643623	255	10	473	22	18.9021	0.899193	63.0165	1.80519
ZNF148	-5.14315	6.49535	0.000153885	0.00643623	2135	28	1432	115	158.259	2.51774	190.781	9.43624
ANXA4	-4.59074	5.01452	0.000157551	0.00651567	834	40	465	22	61.821	3.59677	61.9507	1.80519
PHF20L1	-4.80099	6.06091	0.000157326	0.00651567	2026	73	801	38	150.179	6.56411	106.715	3.11806
PLAGL1	-4.67076	5.49554	0.000156923	0.00651567	1033	20	721	75	76.5721	1.79839	96.0568	6.15407
RASSF1	-5.07473	6.60611	0.00015783	0.00651567	2418	77	1494	55	179.237	6.92379	199.041	4.51299
STUB1	-6.42957	4.08787	0.000156195	0.00651567	444	20	249	0	32.9119	1.79839	33.1736	0
TOMM22	-4.90926	6.14003	0.000156502	0.00651567	1511	64	1210	42	112.004	5.75483	161.205	3.44628
CMC1	-4.9403	4.5245	0.000159192	0.00653866	479	26	403	10	35.5063	2.3379	53.6906	0.820543
CPQ	-4.88197	4.34126	0.000159755	0.00653866	525	25	293	9	38.9161	2.24798	39.0356	0.738489
LOC92249	-6.45243	4.88449	0.000159555	0.00653866	647	0	497	51	47.9595	0	66.2139	4.18477
PDE6G	-6.11674	5.17226	0.000159098	0.00653866	702	42	666	2	52.0364	3.77661	88.7293	0.164109
ARL6IP6	-4.93365	4.9915	0.000163752	0.00668792	529	33	635	14	39.2126	2.96734	84.5993	1.14876
CKB	-4.84169	4.44594	0.000164345	0.00669783	700	35	232	7	51.8882	3.14718	30.9087	0.57438
ECSIT	-4.54437	4.88902	0.000165538	0.00673212	939	43	323	17	69.6043	3.86653	43.0324	1.39492
DACH1	-4.53308	4.60971	0.000166373	0.00675172	678	27	323	20	50.2574	2.42782	43.0324	1.64109
APOE	-5.04429	5.45904	0.000167814	0.00679576	946	59	748	14	70.1231	5.30524	99.654	1.14876
PRPF38A	-5.42504	6.80147	0.000170271	0.00686614	2023	78	2151	40	149.957	7.0137	286.572	3.28217
SNORA67	-4.90971	1.76984	0.000169926	0.00686614	24	0	90	7	1.77902	0	11.9905	0.57438
CHCHD7	-5.32271	5.57202	0.000172168	0.00691347	727	47	991	12	53.8896	4.22621	132.028	0.984651
MRPS22	-4.85581	4.47884	0.000172131	0.00691347	516	28	358	10	38.249	2.51774	47.6954	0.820543
BUD13	-4.70471	4.94536	0.000173286	0.0069438	751	42	469	16	55.6686	3.77661	62.4836	1.31287
KHDRBS2	-4.61003	1.82945	0.000174944	0.00698097	38	1	85	6	2.81679	0.0899193	11.3243	0.492326
PTPLAD1	-4.70444	6.0052	0.000174584	0.00698097	1881	69	806	43	139.431	6.20443	107.381	3.52833
GTF2I	-4.54526	5.24704	0.00017789	0.00708371	952	23	560	56	70.5679	2.06814	74.6073	4.59504
ECHS1	-5.52202	6.44278	0.000178628	0.00709833	1828	94	1523	18	135.502	8.45241	202.905	1.47698
CRBN	-5.54042	7.92011	0.000179373	0.0071052	5570	76	4012	181	412.882	6.83387	534.508	14.8518
FBXO8	-4.8669	3.66417	0.000179545	0.0071052	372	10	158	9	27.5749	0.899193	21.0499	0.738489
TMEM55A	-5.24022	4.0283	0.000180681	0.00713543	380	20	263	4	28.1679	1.79839	35.0388	0.328217
UXS1	-4.53132	5.29622	0.000182023	0.00717358	776	41	703	33	57.5217	3.68669	93.6588	2.70779
OR4D5	5.92257	0.758154	0.000182569	0.0071803	1	53	0	13	0.0741259	4.76572	0	1.06671
EZR	-4.6432	5.73059	0.0001849	0.00725704	1388	62	757	36	102.887	5.575	100.853	2.95395
ACVR1	-4.96609	5.00999	0.000185729	0.00727462	596	39	606	12	44.1791	3.50685	80.7357	0.984651
HNRNPR	-5.20811	7.01827	0.000187375	0.00730916	3052	56	2089	111	226.232	5.03548	278.312	9.10802
TGFBRAP1	-4.78519	5.4406	0.000187144	0.00730916	769	48	834	23	57.0029	4.31613	111.112	1.88725
PMPCB	-5.33863	7.46069	0.000189994	0.00738117	2517	47	3763	164	186.575	4.22621	501.334	13.4569
SELPLG	-4.67586	5.53658	0.000189736	0.00738117	833	48	883	31	61.7469	4.31613	117.64	2.54368
ANKRD37	-5.29884	0.722316	0.000193391	0.00749794	22	0	36	2	1.63077	0	4.79618	0.164109
ADCK3	-5.13787	5.78098	0.000194845	0.00750859	983	60	1057	18	72.8658	5.39516	140.821	1.47698
C9orf57	4.89733	1.53328	0.000194689	0.00750859	5	95	0	21	0.37063	8.54233	0	1.72314
THAP1	-4.84491	4.3038	0.000194526	0.00750859	751	37	139	4	55.6686	3.32701	18.5186	0.328217
SPG21	-5.26467	7.19622	0.000199033	0.00765457	3516	55	2328	134	260.627	4.94556	310.153	10.9953
TXNDC17	-5.35562	3.81231	0.000199636	0.00766235	313	16	236	3	23.2014	1.43871	31.4416	0.246163
PRDX3	-7.75997	7.61535	0.000201884	0.00770748	4262	1	3391	206	315.925	0.0899193	451.774	16.9032
SDHAF1	-5.10231	4.40759	0.000201986	0.00770748	553	33	303	5	40.9916	2.96734	40.3679	0.410271
SLC25A26	-4.65222	4.29816	0.000202022	0.00770748	290	12	414	21	21.4965	1.07903	55.1561	1.72314
INTS12	-5.26763	4.83432	0.00020348	0.00774763	679	46	445	5	50.3315	4.13629	59.2861	0.410271
ENOPH1	-4.95668	5.45963	0.000204741	0.00775994	710	47	889	18	52.6294	4.22621	118.439	1.47698
PDXP	-5.38593	5.21561	0.000205405	0.00775994	668	46	713	7	49.5161	4.13629	94.991	0.57438
SLC39A3	-4.94903	6.362	0.000204848	0.00775994	1200	56	1739	52	88.9511	5.03548	231.682	4.26682
TUBB2B	4.81996	1.22557	0.000205744	0.00775994	4	58	0	35	0.296504	5.21532	0	2.8719
VPS26B	-5.06281	5.35345	0.000205833	0.00775994	705	49	799	13	52.2588	4.40605	106.449	1.06671
CNN3	-5.32574	5.20261	0.000208825	0.00785724	863	60	582	6	63.9707	5.39516	77.5383	0.492326
ACYP2	-4.80624	3.74731	0.000209675	0.00785865	320	8	211	14	23.7203	0.719354	28.1109	1.14876
FUBP3	-4.60041	4.57631	0.000209685	0.00785865	747	39	263	11	55.3721	3.50685	35.0388	0.902597
ATOX1	-4.7698	4.01546	0.000210684	0.00786526	390	8	250	21	28.9091	0.719354	33.3068	1.72314
CEP57	-4.96312	6.31014	0.000210389	0.00786526	2771	40	763	72	205.403	3.59677	101.652	5.90791
GSTT1	-4.99704	2.2084	0.000212404	0.00791401	57	0	104	11	4.22518	0	13.8556	0.902597
KHDC1L	4.86424	3.76573	0.000213901	0.0079543	4	102	11	513	0.296504	9.17177	1.4655	42.0938
B4GALT3	-4.69437	4.7722	0.000214593	0.00796453	446	28	548	17	33.0602	2.51774	73.0085	1.39492
RPA1	-4.91055	6.53247	0.000218042	0.00807685	1370	51	1942	77	101.553	4.58588	258.727	6.31818
CWC22	-4.68127	6.202	0.000219749	0.00809303	1805	54	1123	76	133.797	4.85564	149.614	6.23613
MRPS12	-4.45922	4.58363	0.000219226	0.00809303	522	22	400	26	38.6937	1.97822	53.2909	2.13341
PGRMC1	-5.86757	4.46114	0.00021967	0.00809303	286	0	476	53	21.2	0	63.4162	4.34888
C11orf54	-4.76139	6.41373	0.000222282	0.00817059	2201	55	1242	90	163.151	4.94556	165.468	7.38489
CDK2AP2	-4.4226	4.84023	0.000223943	0.00818442	846	40	346	21	62.7105	3.59677	46.0966	1.72314
MXI1	-4.97258	4.33934	0.000223459	0.00818442	389	23	374	8	28.835	2.06814	49.827	0.656434
RBM45	-5.32614	3.7539	0.000223796	0.00818442	199	1	282	27	14.7511	0.0899193	37.5701	2.21547
EMC3	-4.49309	5.64531	0.000224417	0.00818609	969	47	905	49	71.828	4.22621	120.571	4.02066
ZNF605	-4.40742	4.72478	0.000225755	0.0082192	580	18	435	41	42.993	1.61855	57.9539	3.36423
SPIN4	-4.8128	4.67842	0.000226456	0.00822903	898	11	236	31	66.5651	0.989112	31.4416	2.54368
C19orf52	-5.7912	3.15613	0.000226945	0.00823117	173	0	164	15	12.8238	0	21.8493	1.23081
MCU	-4.37342	4.98951	0.000228039	0.0082552	918	43	395	26	68.0476	3.86653	52.6248	2.13341
DLGAP1-AS1	-5.4791	2.07513	0.000232802	0.00841166	155	0	30	4	11.4895	0	3.99682	0.328217
ZMYM3	-4.67601	6.21956	0.000234839	0.00846926	1341	49	1414	79	99.4029	4.40605	188.383	6.48229
FBXL5	-4.82079	6.35426	0.000235354	0.00847186	1717	78	1419	52	127.274	7.0137	189.049	4.26682
ODC1	-4.79317	5.37834	0.000236198	0.00848625	736	52	797	19	54.5567	4.6758	106.182	1.55903
POLR2D	-4.38331	5.25849	0.000237658	0.0085227	696	22	709	68	51.5917	1.97822	94.4581	5.57969
CASP3	-5.58418	6.92583	0.00023915	0.00856014	3160	20	1781	158	234.238	1.79839	237.278	12.9646
HTRA2	-6.35857	3.74971	0.000240879	0.0086059	460	0	134	13	34.0979	0	17.8525	1.06671
ADPRHL2	-4.88189	4.68995	0.000244276	0.00871099	539	38	446	9	39.9539	3.41693	59.4193	0.738489
C6orf70	-4.5282	4.61154	0.000245587	0.00874142	649	38	337	14	48.1077	3.41693	44.8976	1.14876
GPD1	5.0552	4.13704	0.000247658	0.00876145	13	687	3	75	0.963637	61.7746	0.399682	6.15407
MUT	-4.53619	5.31221	0.000247983	0.00876145	701	45	759	29	51.9623	4.04637	101.119	2.37957
NAT6	-4.74009	4.41806	0.000247607	0.00876145	567	33	297	9	42.0294	2.96734	39.5685	0.738489
PLS3	-4.7677	3.67772	0.000247096	0.00876145	152	4	292	19	11.2671	0.359677	38.9024	1.55903
GOLGA5	-4.5959	4.94694	0.00024858	0.00876633	581	37	569	20	43.0672	3.32701	75.8063	1.64109
HDX	-5.48508	3.37291	0.000249562	0.00878477	70	0	269	20	5.18882	0	35.8381	1.64109
BTBD1	-4.72483	5.67779	0.00025064	0.00880264	1187	75	812	24	87.9875	6.74395	108.181	1.9693
GNG12-AS1	4.72069	4.048	0.000250991	0.00880264	26	377	5	346	1.92727	33.8996	0.666136	28.3908
DDX60	-4.40431	4.94429	0.000252317	0.00881679	1048	55	288	16	77.684	4.94556	38.3694	1.31287
MGC16121	-5.23958	0.664377	0.00025196	0.00881679	19	0	36	2	1.40839	0	4.79618	0.164109
GPN3	-4.53985	5.29219	0.000257324	0.00896463	1216	23	445	57	90.1371	2.06814	59.2861	4.67709
PDLIM4	5.63907	4.58833	0.000257955	0.00896463	15	146	2	977	1.11189	13.1282	0.266454	80.167
TWF2	-4.98647	5.65399	0.000257711	0.00896463	1197	84	781	14	88.7288	7.55322	104.05	1.14876
MTF2	-5.17483	7.2561	0.000259107	0.00898834	3506	59	2507	152	259.886	5.30524	334.001	12.4723
ALDH2	-4.58974	4.25381	0.00026238	0.00907027	547	23	242	13	40.5469	2.06814	32.241	1.06671
MRPS18A	-4.74083	5.32373	0.000262418	0.00907027	717	52	761	19	53.1483	4.6758	101.386	1.55903
PSMA1	-5.62894	7.48479	0.000264079	0.00909477	3828	26	3084	242	283.754	2.3379	410.873	19.8571
TIMP3	-4.73872	5.05606	0.000263758	0.00909477	384	27	763	20	28.4644	2.42782	101.652	1.64109
KBTBD3	-4.97891	3.3623	0.000265283	0.0091198	85	3	262	10	6.30071	0.269758	34.9055	0.820543
ZNF93	-4.497	4.63523	0.000265982	0.00912744	602	13	375	44	44.6238	1.16895	49.9602	3.61039
ELOVL1	-4.73278	5.73459	0.00027095	0.00926464	1345	84	779	23	99.6994	7.55322	103.784	1.88725
FAM172A	-4.66206	5.08041	0.000270692	0.00926464	736	52	563	16	54.5567	4.6758	75.0069	1.31287
CNPY3	-4.83045	6.56604	0.000272222	0.00927496	1688	35	1799	142	125.125	3.14718	239.676	11.6517
PCDHA3	4.92771	1.61487	0.000272155	0.00927496	5	110	0	13	0.37063	9.89112	0	1.06671
LOC100130855	-4.36125	1.04127	0.000273066	0.00928717	43	2	33	2	3.18742	0.179839	4.3965	0.164109
URI1	-4.35832	5.53138	0.000273805	0.00929575	1005	53	767	46	74.4966	4.76572	102.185	3.7745
C14orf142	-4.96903	4.54003	0.000276808	0.00938103	858	8	192	26	63.6001	0.719354	25.5796	2.13341
AP1S2	-5.00829	5.63399	0.000277534	0.00938901	1286	11	706	99	95.326	0.989112	94.0584	8.12337
GABPB1	-4.46598	5.78865	0.000279667	0.0094112	1187	59	930	51	87.9875	5.30524	123.901	4.18477
POC1B	-4.35825	5.23848	0.000279329	0.0094112	1030	58	502	28	76.3497	5.21532	66.8801	2.29752
UBA3	-6.862	6.71716	0.000278734	0.0094112	1927	1	1977	184	142.841	0.0899193	263.39	15.098
B3GNTL1	-4.59323	4.83562	0.000283976	0.00952268	690	47	433	14	51.1469	4.22621	57.6874	1.14876
RNF167	-6.09403	4.97242	0.000283601	0.00952268	324	23	755	2	24.0168	2.06814	100.587	0.164109
IFIT2	-5.95762	5.53308	0.000284546	0.00952505	893	64	852	3	66.1945	5.75483	113.51	0.246163
PIGH	-4.89319	4.67817	0.000286408	0.00957065	553	41	430	8	40.9916	3.68669	57.2877	0.656434
VPS25	-4.7237	4.91398	0.000288137	0.00961159	346	25	693	18	25.6476	2.24798	92.3265	1.47698
ATP2B1	-4.2545	5.31201	0.000290587	0.00967644	878	37	646	56	65.0826	3.32701	86.0648	4.59504
ACAT2	-4.31239	5.58051	0.000291317	0.00968388	661	26	1005	86	48.9973	2.3379	133.893	7.05667
YY1P2	-5.13215	0.717407	0.000292578	0.00970892	40	0	22	2	2.96504	0	2.931	0.164109
COA6	-4.88638	4.62752	0.000293706	0.00972945	602	44	373	7	44.6238	3.95645	49.6938	0.57438
UNC50	-5.32239	5.20217	0.000295073	0.00975784	748	58	649	6	55.4462	5.21532	86.4645	0.492326
OPA1	-4.71666	6.53719	0.000297363	0.00979964	3505	103	731	48	259.811	9.26169	97.3891	3.93861
SLC25A11	-4.33491	5.54601	0.000297283	0.00979964	986	51	791	50	73.0882	4.58588	105.383	4.10271
TST	-4.45474	4.27732	0.000300459	0.00988465	518	20	267	19	38.3972	1.79839	35.5717	1.55903
MAPK9	-4.52445	4.09716	0.000302262	0.00989286	414	15	262	18	30.6881	1.34879	34.9055	1.47698
PIGF	-5.88584	3.93327	0.0003018	0.00989286	265	16	304	1	19.6434	1.43871	40.5011	0.0820543
ZBTB11	-4.71117	4.75113	0.000301294	0.00989286	773	57	332	8	57.2994	5.1254	44.2314	0.656434
BEX1	-6.50192	3.81853	0.000304032	0.00993379	597	0	76	8	44.2532	0	10.1253	0.656434
FOLR2	4.74516	1.62181	0.000304792	0.00994162	6	106	0	17	0.444756	9.53145	0	1.39492
UQCRC1	-5.19865	7.5156	0.000307917	0.0100264	4507	68	2827	185	334.086	6.11451	376.633	15.18
CSTF1	-5.01191	5.14014	0.000311702	0.0100641	734	58	608	9	54.4084	5.21532	81.0022	0.738489
CTNNA1	-4.53707	6.19352	0.000310454	0.0100641	2228	82	863	58	165.153	7.37338	114.975	4.75915
KAT8	-4.4803	5.15529	0.000312232	0.0100641	933	18	496	67	69.1595	1.61855	66.0807	5.49764
LOC152225	5.19567	2.7206	0.000310947	0.0100641	5	251	1	28	0.37063	22.5697	0.133227	2.29752
RBM18	-4.40871	5.41269	0.000312189	0.0100641	1159	79	564	24	85.912	7.10362	75.1402	1.9693
ZNF700	-4.52884	5.68956	0.000310611	0.0100641	1179	73	825	33	87.3945	6.56411	109.912	2.70779
ARFGAP3	-4.6498	6.27083	0.00031405	0.0101057	2610	122	757	34	193.469	10.9702	100.853	2.78985
CDCA4	-5.51303	3.48252	0.000315011	0.0101195	114	0	264	25	8.45036	0	35.172	2.05136
NIT2	-4.99939	4.78552	0.000316812	0.0101603	392	31	590	9	29.0574	2.7875	78.6041	0.738489
HBP1	-5.65297	7.00975	0.00031802	0.0101769	2864	144	2167	22	212.297	12.9484	288.703	1.80519
REEP5	-5.83852	4.6139	0.000318395	0.0101769	722	1	303	43	53.5189	0.0899193	40.3679	3.52833
ZNF235	-4.84858	4.72216	0.000319425	0.0101928	245	19	645	13	18.1609	1.70847	85.9316	1.06671
PRRC1	-5.04215	5.12759	0.000321733	0.0102494	560	45	707	10	41.5105	4.04637	94.1917	0.820543
ACYP1	-4.52973	2.43179	0.000323903	0.0102657	54	3	132	6	4.0028	0.269758	17.586	0.492326
CPSF3	-4.69956	6.07725	0.000326005	0.0102657	1084	63	1359	46	80.3525	5.66492	181.056	3.7745
FEM1B	-4.19736	1.6597	0.000323756	0.0102657	55	4	60	3	4.07693	0.359677	7.99363	0.246163
LOC440354	-4.74664	0.965114	0.00032518	0.0102657	18	0	48	4	1.33427	0	6.39491	0.328217
MRFAP1L1	-4.48755	5.91648	0.000325312	0.0102657	1202	62	1072	55	89.0994	5.575	142.82	4.51299
TOMM34	-4.27387	5.1008	0.000324474	0.0102657	853	49	503	31	63.2294	4.40605	67.0133	2.54368
TOR3A	-4.37943	4.63152	0.000325842	0.0102657	461	28	458	23	34.1721	2.51774	61.0181	1.88725
EBP	-5.00609	4.93423	0.000330561	0.010392	251	20	768	12	18.6056	1.79839	102.319	0.984651
HIST1H2AM	-6.24435	4.25264	0.000332748	0.0103924	508	0	269	31	37.656	0	35.8381	2.54368
LOC100862671	-4.90375	1.9182	0.000332331	0.0103924	79	0	63	9	5.85595	0	8.39332	0.738489
PAQR9	5.21774	2.85147	0.000332396	0.0103924	12	276	0	26	0.889511	24.8177	0	2.13341
TUBE1	-4.30378	4.86613	0.000331534	0.0103924	253	14	708	44	18.7539	1.25887	94.3249	3.61039
KIFAP3	-4.84184	6.73345	0.000333778	0.0104076	3000	124	1406	55	222.378	11.15	187.318	4.51299
MAGOH2	-4.65082	2.20285	0.000334547	0.0104145	80	6	90	2	5.93008	0.539516	11.9905	0.164109
OXR1	-4.88269	6.24164	0.000335461	0.010426	1377	83	1432	36	102.071	7.4633	190.781	2.95395
DIABLO	-4.66634	5.46786	0.000336945	0.0104382	1172	88	606	16	86.8756	7.9129	80.7357	1.31287
MRPS35	-4.56302	6.01158	0.000336908	0.0104382	1867	40	813	90	138.393	3.59677	108.314	7.38489
EPM2AIP1	-4.76753	6.16272	0.000338466	0.0104675	884	54	1602	47	65.5273	4.85564	213.43	3.85655
TOP1	-4.46702	5.99018	0.000338987	0.0104675	1318	69	1096	57	97.698	6.20443	146.017	4.67709
2015-03-05	-4.49212	6.17589	0.00034046	0.0104961	1267	53	1381	87	93.9176	4.76572	183.987	7.13872
PIGK	-4.49729	5.31243	0.000341037	0.0104969	854	63	663	23	63.3036	5.66492	88.3297	1.88725
SQRDL	-4.46282	6.04495	0.000342592	0.0105278	926	38	1391	93	68.6406	3.41693	185.319	7.63105
GIMAP2	-5.36873	5.94835	0.00034591	0.0106127	1989	143	642	6	147.437	12.8585	85.5319	0.492326
BOD1L2	4.50803	1.67541	0.000346585	0.0106164	4	106	1	23	0.296504	9.53145	0.133227	1.88725
REXO4	-4.42843	5.05685	0.000348019	0.0106432	614	43	617	25	45.5133	3.86653	82.2012	2.05136
DNAJB11	-4.37006	5.79142	0.000349367	0.0106444	954	29	1051	107	70.7162	2.60766	140.022	8.77981
GLYATL2	-4.44023	2.58043	0.000348908	0.0106444	209	7	49	4	15.4923	0.629435	6.52813	0.328217
RBM15B	-4.33913	5.58365	0.000350176	0.0106444	1306	79	637	34	96.8085	7.10362	84.8658	2.78985
RRAGA	-4.57148	5.44775	0.000350284	0.0106444	907	68	748	23	67.2322	6.11451	99.654	1.88725
DDX1	-4.65291	6.57303	0.000351814	0.0106739	2438	73	1392	98	180.719	6.56411	185.452	8.04132
HDHD2	-5.42026	5.30419	0.000354205	0.0107294	471	39	902	7	34.9133	3.50685	120.171	0.57438
OXLD1	-4.32888	4.5395	0.000355467	0.0107506	241	11	541	39	17.8644	0.989112	72.0759	3.20012
TEX264	-4.29261	5.55956	0.000358891	0.010837	893	53	856	50	66.1945	4.76572	114.043	4.10271
C20orf24	-5.60892	3.24889	0.000360413	0.0108658	171	10	186	1	12.6755	0.899193	24.7803	0.0820543
C16orf87	-5.64519	4.24152	0.000361369	0.0108775	319	22	379	2	23.6462	1.97822	50.4931	0.164109
TCEA1	-4.57479	6.43332	0.000363643	0.0109287	1736	78	1530	80	128.683	7.0137	203.838	6.56434
DPH5	-4.20361	5.48492	0.00036462	0.0109409	865	46	799	59	64.1189	4.13629	106.449	4.8412
NDEL1	-4.24897	4.71934	0.000366111	0.0109684	845	49	272	17	62.6364	4.40605	36.2378	1.39492
GLT8D1	-4.21719	4.83394	0.000367522	0.0109934	529	28	523	38	39.2126	2.51774	69.6778	3.11806
G3BP1	-5.30865	6.57599	0.000370082	0.0110425	1431	88	1999	27	106.074	7.9129	266.321	2.21547
TARM1	4.69978	1.10676	0.000370319	0.0110425	4	65	0	19	0.296504	5.84475	0	1.55903
ALKBH1	-4.45035	4.50932	0.000372277	0.0110593	612	39	307	13	45.3651	3.50685	40.9008	1.06671
POLR3D	-4.76931	4.73672	0.000372126	0.0110593	794	64	308	6	58.856	5.75483	41.034	0.492326
TOMM5	-4.41988	5.59562	0.000372618	0.0110593	853	18	895	120	63.2294	1.61855	119.238	9.84651
HKR1	-4.23663	5.44123	0.000373547	0.0110697	934	56	721	45	69.2336	5.03548	96.0568	3.69244
HSPA14	-4.48355	4.03825	0.000375314	0.0111049	464	23	210	11	34.3944	2.06814	27.9777	0.902597
PSMD2	-4.78464	6.80916	0.000376163	0.0111128	2333	81	1956	99	172.936	7.28346	260.592	8.12337
CHMP6	-5.12363	2.93657	0.000379842	0.0112	42	0	205	17	3.11329	0	27.3116	1.39492
EGFL6	4.72726	2.74948	0.000381457	0.0112	1	31	7	266	0.0741259	2.7875	0.932591	21.8264
RPAP3	-4.1814	5.29181	0.000381231	0.0112	1038	38	535	59	76.9427	3.41693	71.2766	4.8412
USE1	-4.74208	5.03008	0.000380411	0.0112	695	56	551	12	51.5175	5.03548	73.4082	0.984651
CD34	-5.66832	7.55668	0.000382244	0.0112058	3010	16	3758	349	223.119	1.43871	500.668	28.6369
MTHFD2	-4.8925	7.14891	0.000386772	0.0113118	2914	97	2507	114	216.003	8.72217	334.001	9.35419
SH3BGRL	-5.79398	8.47332	0.000387042	0.0113118	6048	30	6926	592	448.314	2.69758	922.732	48.5761
VIPAS39	-4.52281	5.36894	0.000389496	0.0113661	867	68	701	22	64.2672	6.11451	93.3923	1.80519
SMARCE1	-4.94188	6.85419	0.000392889	0.0114477	2647	121	1885	58	196.211	10.8802	251.133	4.75915
CTNNBL1	-5.59509	7.50101	0.000394854	0.0114599	4227	25	2903	273	313.33	2.24798	386.759	22.4008
HAS2	4.8516	2.44191	0.000395106	0.0114599	12	194	0	29	0.889511	17.4443	0	2.37957
LOC100506713	-4.86516	1.74857	0.00039393	0.0114599	91	0	42	7	6.74546	0	5.59554	0.57438
SNORA70	-5.12082	2.78864	0.000400756	0.0116061	166	11	106	1	12.3049	0.989112	14.1221	0.0820543
FAM8A1	-4.56415	5.71415	0.000403402	0.0116101	1667	118	553	18	123.568	10.6105	73.6747	1.47698
KEAP1	-4.37839	5.96253	0.000402532	0.0116101	1235	37	1094	112	91.5455	3.32701	145.751	9.19008
MIER1	-4.55637	6.0749	0.000403805	0.0116101	1703	35	982	114	126.236	3.14718	130.829	9.35419
SLC35B3	-4.61254	4.42255	0.000403928	0.0116101	455	32	364	11	33.7273	2.87742	48.4947	0.902597
ZUFSP	-4.47483	3.87052	0.000402598	0.0116101	359	15	220	14	26.6112	1.34879	29.31	1.14876
PDIA3P	-4.63562	1.68498	0.000405879	0.0116486	63	0	55	9	4.66993	0	7.3275	0.738489
CNN1	4.27656	1.72972	0.000408607	0.0117093	6	56	1	80	0.444756	5.03548	0.133227	6.56434
HSPA1L	-4.66502	3.20396	0.000409496	0.0117172	85	3	227	13	6.30071	0.269758	30.2426	1.06671
ST7	-4.72075	3.86172	0.000410428	0.0117263	336	20	232	7	24.9063	1.79839	30.9087	0.57438
C2orf74	-5.03523	4.77651	0.000413246	0.0117835	561	48	477	6	41.5847	4.31613	63.5494	0.492326
CSGALNACT2	-4.35202	5.62172	0.000414395	0.0117835	1383	94	625	29	102.516	8.45241	83.267	2.37957
SESN1	-4.41405	5.25632	0.00041448	0.0117835	914	69	579	22	67.7511	6.20443	77.1386	1.80519
ZNHIT3	-4.40825	5.53008	0.000415512	0.0117835	821	16	847	124	60.8574	1.43871	112.843	10.1747
ZNRF2	-4.37303	4.60579	0.000415298	0.0117835	534	38	399	17	39.5833	3.41693	53.1577	1.39492
CLU	5.13084	8.47352	0.000416779	0.0118009	287	10081	124	5804	21.2741	906.476	16.5202	476.243
COPS6	-5.80057	6.86902	0.000417358	0.0118009	2898	10	1766	202	214.817	0.899193	235.279	16.575
ZC3H14	-4.46875	5.88279	0.000419237	0.0118365	881	54	1218	54	65.305	4.85564	162.271	4.43093
GMPS	-5.66696	6.85307	0.000421258	0.0118715	2233	131	2133	18	165.523	11.7794	284.174	1.47698
TGFBI	4.82374	2.47496	0.000421721	0.0118715	13	195	0	33	0.963637	17.5343	0	2.70779
ANAPC10	-4.67733	3.27024	0.000423251	0.0118796	343	8	82	7	25.4252	0.719354	10.9246	0.57438
C1QL1	4.60821	1.44419	0.00042283	0.0118796	5	41	0	70	0.37063	3.68669	0	5.7438
FAM98A	-5.46437	3.23785	0.000425158	0.0118811	127	0	204	22	9.414	0	27.1784	1.80519
TMEM70	-4.32486	4.54743	0.000425169	0.0118811	773	47	227	12	57.2994	4.22621	30.2426	0.984651
TSEN15	-4.19816	5.36286	0.000424311	0.0118811	983	65	622	37	72.8658	5.84475	82.8673	3.03601
C10orf11	-4.84245	1.95659	0.000426509	0.0118838	80	0	65	10	5.93008	0	8.65977	0.820543
SMIM15	-4.60419	5.81752	0.000425927	0.0118838	1736	125	627	19	128.683	11.2399	83.5335	1.55903
TMCO6	-4.49697	3.9867	0.000428266	0.0118981	135	7	393	20	10.007	0.629435	52.3583	1.64109
TMEM38B	-4.44665	6.27899	0.000428011	0.0118981	1395	56	1459	102	103.406	5.03548	194.379	8.36954
KIAA1279	-4.58984	4.24765	0.000429567	0.0119169	331	21	368	13	24.5357	1.88831	49.0276	1.06671
SLC25A24	-4.44862	4.03464	0.00043372	0.0120147	347	19	279	14	25.7217	1.70847	37.1704	1.14876
GAPT	-4.5942	5.75661	0.00043649	0.0120739	1436	107	737	22	106.445	9.62136	98.1885	1.80519
PHF5A	-4.63667	3.39353	0.000440412	0.0121648	376	10	88	7	27.8714	0.899193	11.724	0.57438
IWS1	-4.19526	5.67281	0.00044213	0.0121946	854	32	976	103	63.3036	2.87742	130.03	8.45159
TSR2	-5.52593	4.98075	0.000443714	0.0122207	541	1	591	96	40.1021	0.0899193	78.7373	7.87721
ZNF823	-4.21926	4.53765	0.000445949	0.0122646	363	18	466	36	26.9077	1.61855	62.0839	2.95395
MYD88	-4.82462	5.28813	0.000450783	0.0123462	620	55	788	14	45.9581	4.94556	104.983	1.14876
RARS2	-4.32781	5.27646	0.000450854	0.0123462	1148	25	462	69	85.0966	2.24798	61.551	5.66175
STX5	-4.41107	4.32698	0.00045048	0.0123462	417	26	345	16	30.9105	2.3379	45.9634	1.31287
CCDC109B	-4.49757	4.69416	0.000457146	0.0123591	560	46	428	13	41.5105	4.13629	57.0213	1.06671
DESI2	-4.27643	5.18893	0.000456717	0.0123591	872	21	547	79	64.6378	1.88831	72.8753	6.48229
GALC	-4.26598	4.91611	0.000455484	0.0123591	740	53	445	22	54.8532	4.76572	59.2861	1.80519
LOC100616530	4.42184	4.1574	0.000453261	0.0123591	33	408	7	366	2.44616	36.6871	0.932591	30.0319
RNASEH2C	-4.25038	4.58726	0.000453522	0.0123591	210	13	584	35	15.5664	1.16895	77.8047	2.8719
SYPL1	-5.67864	7.66457	0.000457036	0.0123591	5194	26	3001	297	385.01	2.3379	399.815	24.3701
TMEM223	-4.87098	4.97169	0.000452709	0.0123591	799	70	445	7	59.2266	6.29435	59.2861	0.57438
TMX4	-4.64058	3.6147	0.000456396	0.0123591	208	4	238	24	15.4182	0.359677	31.7081	1.9693
ZCRB1	-4.52522	5.89769	0.000455129	0.0123591	1354	25	943	126	100.367	2.24798	125.633	10.3388
TXNRD1	-5.06122	6.68999	0.000458102	0.0123675	2168	134	1785	34	160.705	12.0492	237.811	2.78985
NCF4	-5.99081	8.11301	0.000460067	0.012403	9060	31	3068	289	671.581	2.7875	408.741	23.7137
DNLZ	-4.64405	3.49994	0.000461665	0.0124285	194	10	223	9	14.3804	0.899193	29.7097	0.738489
INHA	4.63996	1.83441	0.000463419	0.0124582	8	124	0	19	0.593008	11.15	0	1.55903
MRPL28	-4.09633	5.1242	0.00046567	0.0125011	687	39	611	49	50.9245	3.50685	81.4018	4.02066
CHCHD4	-4.34067	4.33883	0.000468348	0.0125378	820	24	117	13	60.7833	2.15806	15.5876	1.06671
SAMSN1	-4.39958	6.2719	0.000467974	0.0125378	1873	70	1173	94	138.838	6.29435	156.276	7.7131
ATIC	-4.65366	5.86689	0.000471828	0.0126133	911	68	1185	33	67.5287	6.11451	157.874	2.70779
C4orf46	-4.33491	4.73111	0.000473147	0.0126309	805	62	296	12	59.6714	5.575	39.4353	0.984651
MRRF	-4.30473	4.26065	0.000473856	0.0126322	618	26	199	16	45.8098	2.3379	26.5122	1.31287
KDM3A	-4.37963	6.05663	0.000476082	0.0126739	1434	79	1111	62	106.297	7.10362	148.015	5.08737
MAP3K7	-4.28394	5.96796	0.000478643	0.0127243	1252	43	1088	111	92.8057	3.86653	144.951	9.10802
FLJ39051	-5.12069	3.9121	0.000479504	0.0127295	329	24	252	3	24.3874	2.15806	33.5733	0.246163
C22orf28	-5.14177	7.18968	0.000482221	0.0127839	2588	134	2822	58	191.838	12.0492	375.967	4.75915
SCAMP2	-4.39949	6.33304	0.000486635	0.012883	1355	49	1559	129	100.441	4.40605	207.701	10.585
C21orf119	-4.58072	2.52317	0.000488615	0.0129051	68	5	134	4	5.04056	0.449596	17.8525	0.328217
FAS	-4.52556	0.867747	0.00048882	0.0129051	29	2	36	1	2.14965	0.179839	4.79618	0.0820543
TTC33	-4.62789	4.84612	0.000492183	0.012976	333	29	657	16	24.6839	2.60766	87.5303	1.31287
ACTR3	-5.04992	7.56591	0.000496934	0.0130201	3769	157	3428	100	279.381	14.1173	456.703	8.20543
ALAS1	-4.776	5.65066	0.000499556	0.0130201	577	50	1148	23	42.7707	4.49596	152.945	1.88725
ARMCX5	-5.39823	2.56067	0.000500088	0.0130201	177	0	68	10	13.1203	0	9.05945	0.820543
GDI2	-5.33821	9.03947	0.000497947	0.0130201	11670	109	8764	763	865.05	9.8012	1167.6	62.6074
GTF2F2	-4.29337	4.47935	0.000494606	0.0130201	509	34	353	18	37.7301	3.05726	47.0292	1.47698
NAA15	-4.50049	6.00064	0.000497038	0.0130201	1291	89	1121	42	95.6966	8.00282	149.348	3.44628
ORAI3	-4.39531	5.76939	0.000500666	0.0130201	805	58	1128	47	59.6714	5.21532	150.28	3.85655
PAPD4	-4.26781	5.9251	0.000500459	0.0130201	1542	82	874	59	114.302	7.37338	116.441	4.8412
SMC2	-4.85154	6.26908	0.000500254	0.0130201	1635	116	1312	29	121.196	10.4306	174.794	2.37957
SNRPB	-4.41875	6.4364	0.0004971	0.0130201	1423	46	1689	152	105.481	4.13629	225.021	12.4723
RBBP7	-4.77129	6.68746	0.000505094	0.0131174	1787	28	1951	219	132.463	2.51774	259.926	17.9699
LEMD3	-4.07638	4.81803	0.000510787	0.0132472	703	29	407	46	52.1105	2.60766	54.2235	3.7745
ANKRD20A4	4.25182	1.85759	0.000512609	0.0132657	7	113	1	33	0.518882	10.1609	0.133227	2.70779
LACTB2	-4.55631	3.94747	0.000512887	0.0132657	390	7	223	28	28.9091	0.629435	29.7097	2.29752
C2orf43	-4.32085	4.44659	0.000514981	0.0133018	266	18	487	24	19.7175	1.61855	64.8817	1.9693
SNRPG	-4.67061	6.07092	0.000519693	0.0134054	1346	98	1186	33	99.7735	8.81209	158.008	2.70779
CETN2	-5.93094	3.13574	0.00052571	0.0135411	12	1	268	2	0.889511	0.0899193	35.7049	0.164109
HDDC3	-4.49854	4.34736	0.000527285	0.0135411	462	34	325	11	34.2462	3.05726	43.2989	0.902597
RRM1	-4.90831	5.70814	0.000527271	0.0135411	950	82	980	16	70.4196	7.37338	130.563	1.31287
SRD5A1	-4.63285	2.89006	0.000527787	0.0135411	79	5	178	6	5.85595	0.449596	23.7144	0.492326
ANGPTL1	4.88982	3.02192	0.000529792	0.0135561	8	86	2	275	0.593008	7.73306	0.266454	22.5649
TAF10	-4.11152	4.82468	0.000529529	0.0135561	492	17	528	67	36.47	1.52863	70.344	5.49764
MRGBP	-4.5333	3.32106	0.000530993	0.0135687	149	5	209	15	11.0448	0.449596	27.8445	1.23081
EXOC4	-4.2705	5.32468	0.000532642	0.0135746	1094	90	518	22	81.0938	8.09274	69.0117	1.80519
ZSCAN26	-4.81908	5.14355	0.000532342	0.0135746	556	52	715	12	41.214	4.6758	95.2575	0.984651
KIAA1586	-4.31252	4.11527	0.000535856	0.0136308	483	15	224	24	35.8028	1.34879	29.8429	1.9693
KRT31	4.49288	1.16529	0.000536274	0.0136308	5	69	0	18	0.37063	6.20443	0	1.47698
UFSP2	-4.421	4.78165	0.000538468	0.0136684	487	42	520	17	36.0993	3.77661	69.2782	1.39492
ANKRA2	-4.37524	5.2358	0.000541876	0.0136822	1056	19	479	80	78.277	1.70847	63.8158	6.56434
CRNKL1	-4.10337	5.65244	0.000541681	0.0136822	928	38	910	100	68.7889	3.41693	121.237	8.20543
ESD	-5.34562	7.28744	0.000541104	0.0136822	3038	22	2802	303	225.195	1.97822	373.303	24.8624
RPRD1A	-4.06421	4.80075	0.000540778	0.0136822	494	20	515	60	36.6182	1.79839	68.612	4.92326
MAF1	-4.35657	5.988	0.000544575	0.0137322	959	23	1261	164	71.0868	2.06814	168	13.4569
CES1P2	5.32886	3.76148	0.000547117	0.0137781	19	564	0	13	1.40839	50.7145	0	1.06671
LAPTM4A	-4.91519	7.46567	0.000548696	0.0137816	4117	74	2826	230	305.177	6.65403	376.5	18.8725
TEC	-4.0696	4.89645	0.000548215	0.0137816	1022	63	264	20	75.7567	5.66492	35.172	1.64109
LOC150568	5.92259	3.48166	0.000553071	0.0138732	10	106	0	402	0.741259	9.53145	0	32.9858
MOSPD2	-4.35444	4.16711	0.000554345	0.013887	792	24	66	7	58.7077	2.15806	8.793	0.57438
NSMCE4A	-4.80434	4.84976	0.000557779	0.0139547	613	57	483	8	45.4392	5.1254	64.3488	0.656434
CDK5	-4.18633	4.50693	0.000558681	0.013959	579	37	322	20	42.9189	3.32701	42.8992	1.64109
ZNF383	-5.03353	3.41923	0.000559605	0.0139638	289	19	144	2	21.4224	1.70847	19.1847	0.164109
TFEC	-5.66144	6.25546	0.000561201	0.0139854	1461	4	1355	205	108.298	0.359677	180.523	16.8211
CNOT7	-4.91222	7.40035	0.000561934	0.0139854	4377	73	2454	216	324.449	6.56411	326.94	17.7237
ZNF22	-4.86941	7.31295	0.000563405	0.0140038	3676	70	2554	209	272.487	6.29435	340.262	17.1493
FBXL3	-4.01704	5.23089	0.000566137	0.014017	755	38	644	65	55.9651	3.41693	85.7983	5.33353
TXLNA	-5.15942	6.71065	0.000565455	0.014017	2161	149	1828	27	160.186	13.398	243.539	2.21547
ZNF32-AS3	4.23861	2.17103	0.000565901	0.014017	11	127	1	56	0.815385	11.4198	0.133227	4.59504
IQCB1	-4.23367	5.74038	0.000567149	0.0140239	761	50	1115	64	56.4098	4.49596	148.548	5.25147
ITGB1BP1	-4.78733	4.9274	0.00056885	0.0140478	371	35	684	12	27.5007	3.14718	91.1274	0.984651
GTF3C3	-4.26348	6.02597	0.000569591	0.014048	1577	52	978	107	116.897	4.6758	130.296	8.77981
PROK2	-5.16268	2.80868	0.000570931	0.0140629	109	0	141	19	8.07973	0	18.785	1.55903
DDX20	-4.5803	5.27363	0.000573428	0.0141062	716	67	711	17	53.0742	6.02459	94.7246	1.39492
COIL	-4.50546	5.7288	0.000574808	0.014122	1572	25	635	101	116.526	2.24798	84.5993	8.28748
VBP1	-6.54334	5.71317	0.000576418	0.0141433	1026	0	927	130	76.0532	0	123.502	10.6671
TSPAN2	-4.31321	4.49245	0.000586176	0.0143643	379	29	438	19	28.0937	2.60766	58.3535	1.55903
BTK	-4.61312	6.36532	0.000589894	0.0144357	1830	29	1326	183	135.65	2.60766	176.659	15.0159
HIST1H2BB	-4.50907	3.72166	0.000590598	0.0144357	575	13	52	6	42.6224	1.16895	6.92782	0.492326
MNAT1	-4.69218	4.24497	0.0005936	0.0144905	357	4	339	51	26.463	0.359677	45.164	4.18477
ZNF143	-4.8852	6.64467	0.000595595	0.0145207	2855	187	1269	29	211.63	16.8149	169.065	2.37957
BTBD3	-4.31828	3.81614	0.000597435	0.0145285	352	15	206	16	26.0923	1.34879	27.4448	1.31287
THOC6	-4.58566	5.20479	0.0005971	0.0145285	681	64	679	16	50.4798	5.75483	90.4613	1.31287
PRCP	-4.77902	4.44774	0.000598336	0.0145319	431	38	388	7	31.9483	3.41693	51.6922	0.57438
FMR1	-4.42003	5.86286	0.000600202	0.0145403	1662	32	731	109	123.197	2.87742	97.3891	8.94392
LOC100506451	4.53766	2.10586	0.000599701	0.0145403	12	142	0	31	0.889511	12.7685	0	2.54368
CDC23	-4.31772	5.92643	0.000601128	0.0145443	1416	97	945	46	104.962	8.72217	125.9	3.7745
ARL13B	-4.41452	3.54001	0.00060264	0.0145498	369	12	124	11	27.3525	1.07903	16.5202	0.902597
HAUS4	-4.59357	5.6875	0.00060297	0.0145498	1266	111	756	19	93.8434	9.98104	100.72	1.55903
MLF1IP	-4.54895	4.33575	0.000603641	0.0145498	308	25	416	12	22.8308	2.24798	55.4225	0.984651
ASNS	-4.15169	4.31578	0.000609978	0.0146525	524	24	273	25	38.842	2.15806	36.371	2.05136
WRAP73	-3.97927	5.14743	0.000609241	0.0146525	764	40	577	59	56.6322	3.59677	76.8721	4.8412
YIPF4	-4.45594	5.896	0.0006102	0.0146525	1505	27	852	129	111.56	2.42782	113.51	10.585
PPP6C	-4.40483	6.04988	0.000613907	0.014723	1153	80	1265	54	85.4672	7.19354	168.532	4.43093
ZNF254	-3.97049	5.29223	0.000614736	0.0147244	855	43	631	68	63.3777	3.86653	84.0664	5.57969
GSTA4	-4.40136	2.02491	0.000616392	0.0147323	100	1	57	10	7.41259	0.0899193	7.59395	0.820543
PLCL2	-3.99008	5.03114	0.000616606	0.0147323	835	42	458	48	61.8952	3.77661	61.0181	3.93861
SAP30	-4.5736	4.23234	0.000621011	0.014819	260	20	405	12	19.2727	1.79839	53.957	0.984651
CD79B	-4.62293	3.03172	0.000623112	0.0148232	188	12	130	4	13.9357	1.07903	17.3195	0.328217
LOC645513	-4.18476	2.15182	0.000623512	0.0148232	73	6	88	4	5.41119	0.539516	11.724	0.328217
TTC14	-4.44749	5.68032	0.000622349	0.0148232	822	13	977	164	60.9315	1.16895	130.163	13.4569
GLMN	-4.37219	3.91404	0.000625167	0.014844	276	17	282	14	20.4588	1.52863	37.5701	1.14876
WASF1	-5.99361	4.47201	0.000628418	0.0148842	511	0	349	54	37.8784	0	46.4963	4.43093
ZNF226	-3.96446	5.38088	0.000627838	0.0148842	568	25	859	106	42.1035	2.24798	114.442	8.69775
AMD1	-4.98414	7.54878	0.000632448	0.0149184	3987	194	3221	88	295.54	17.4443	429.125	7.22078
COPS2	-4.56916	6.83176	0.000632379	0.0149184	3031	84	1592	136	224.676	7.55322	212.098	11.1594
KCNQ5-AS1	4.0004	1.44358	0.000634543	0.0149184	6	53	1	55	0.444756	4.76572	0.133227	4.51299
RRM2B	-4.38564	5.7377	0.00063426	0.0149184	1106	89	908	34	81.9833	8.00282	120.97	2.78985
RTN3	-4.69218	7.08682	0.000634452	0.0149184	2516	113	2540	113	186.501	10.1609	338.397	9.27213
UCP2	-6.0571	6.82948	0.000631016	0.0149184	1205	82	2692	11	89.3218	7.37338	358.648	0.902597
IDH3A	-4.05881	5.36323	0.000635411	0.0149204	654	49	812	52	48.4784	4.40605	108.181	4.26682
LIG4	-5.99098	4.13179	0.000637614	0.0149221	461	0	246	36	34.1721	0	32.7739	2.95395
MRPL48	-4.36474	4.79678	0.000637822	0.0149221	517	47	508	17	38.3231	4.22621	67.6794	1.39492
PIN4	-4.3855	4.76237	0.000636664	0.0149221	688	63	381	12	50.9987	5.66492	50.7596	0.984651
HSP90B1	-4.79985	7.70991	0.000641536	0.014962	4474	134	3582	206	331.639	12.0492	477.22	16.9032
MLLT3	-4.50644	6.64802	0.000641799	0.014962	2645	67	1405	143	196.063	6.02459	187.184	11.7338
USPL1	-4.95112	5.81367	0.000641877	0.014962	1277	9	876	157	94.6588	0.809274	116.707	12.8825
MRPL1	-4.08924	4.49866	0.000642774	0.0149647	281	11	487	56	20.8294	0.989112	64.8817	4.59504
ADK	-4.20126	5.54969	0.000646098	0.0150238	1188	29	660	105	88.0616	2.60766	87.93	8.6157
RNF19A	-3.97555	5.47323	0.000647206	0.0150312	1347	74	500	49	99.8476	6.65403	66.6136	4.02066
TOMM6	-6.66173	5.74896	0.000651921	0.0151223	1230	0	856	122	91.1749	0	114.043	10.0106
PPME1	-3.95912	4.97453	0.000658601	0.0152403	1198	61	213	23	88.8029	5.48508	28.3774	1.88725
WDR46	-4.01979	4.60567	0.000658181	0.0152403	525	34	398	31	38.9161	3.05726	53.0244	2.54368
C4orf6	4.35314	1.23401	0.000661477	0.0152699	6	72	0	19	0.444756	6.47419	0	1.55903
SNORD50A	-6.9991	-0.238891	0.000661179	0.0152699	17	0	12	0	1.26014	0	1.59873	0
CENPA	4.35239	2.63064	0.000664319	0.015317	8	81	3	186	0.593008	7.28346	0.399682	15.2621
TAF11	-4.41915	4.9253	0.000666203	0.0153419	599	56	534	16	44.4014	5.03548	71.1433	1.31287
CXCL14	4.38124	2.55513	0.000669512	0.0153666	15	166	1	76	1.11189	14.9266	0.133227	6.23613
MORF4L2	-4.57294	6.96295	0.000670407	0.0153666	2630	78	2128	169	194.951	7.0137	283.508	13.8672
MS4A8B	4.55627	2.94308	0.000669999	0.0153666	18	246	1	74	1.33427	22.1201	0.133227	6.07202
SNORA24	-4.29301	1.25405	0.000671294	0.0153666	34	0	48	8	2.52028	0	6.39491	0.656434
USP47	-4.59901	7.08591	0.000670598	0.0153666	3309	107	2076	146	245.283	9.62136	276.58	11.9799
NT5DC2	-4.10733	4.34776	0.000673124	0.0153717	500	23	299	29	37.063	2.06814	39.8349	2.37957
ZNF180	-4.15993	4.28217	0.000672569	0.0153717	523	31	259	18	38.7679	2.7875	34.5059	1.47698
MAPRE1	-4.19045	6.1665	0.000675692	0.0154006	1911	96	979	78	141.655	8.63225	130.429	6.40023
TPK1	-4.57345	3.18412	0.000676001	0.0154006	123	8	200	7	9.11749	0.719354	26.6454	0.57438
IMPA1	-3.9351	5.42307	0.000678096	0.0154299	1151	74	565	50	85.319	6.65403	75.2734	4.10271
PAK1	-4.09628	5.12738	0.000679967	0.0154436	559	46	689	38	41.4364	4.13629	91.7936	3.11806
SLFN11	-5.07226	6.05602	0.000680311	0.0154436	1194	105	1257	16	88.5064	9.44153	167.467	1.31287
SLCO2A1	5.30821	5.26937	0.000685385	0.0155403	37	250	4	1547	2.74266	22.4798	0.532909	126.938
TRMT12	-6.04575	4.17905	0.000687	0.0155584	464	35	261	0	34.3944	3.14718	34.7723	0
RIPK2	-5.7269	5.49265	0.00068839	0.0155715	832	80	837	3	61.6728	7.19354	111.511	0.246163
FAM136A	-4.66784	6.63855	0.00069475	0.0156967	2194	35	1621	207	162.632	3.14718	215.961	16.9852
NCOA1	-4.29619	5.71645	0.00069667	0.0157215	1133	93	865	36	83.9847	8.36249	115.242	2.95395
NOB1	-5.86717	7.08291	0.000701818	0.015819	3327	225	2061	11	246.617	20.2318	274.581	0.902597
NT5C1B	4.77905	0.885753	0.000703463	0.0158375	3	60	0	11	0.222378	5.39516	0	0.902597
ARMCX6	-4.63225	4.23546	0.000709474	0.0159216	495	41	257	6	36.6923	3.68669	34.2394	0.492326
IMMP2L	-4.59946	3.98746	0.000708387	0.0159216	383	31	238	6	28.3902	2.7875	31.7081	0.492326
LUC7L	-4.26718	6.4437	0.000710532	0.0159216	2929	106	854	85	217.115	9.53145	113.776	6.97461
ZSCAN18	-3.96207	5.10727	0.00070992	0.0159216	352	24	792	64	26.0923	2.15806	105.516	5.25147
NGLY1	-4.77321	7.18175	0.000712252	0.0159414	4185	71	1860	195	310.217	6.38427	247.803	16.0006
CBFB	-4.30568	5.92865	0.000716437	0.0160052	1884	144	661	29	139.653	12.9484	88.0632	2.37957
SNORD4A	-7.09399	-0.233111	0.000716775	0.0160052	10	0	18	0	0.741259	0	2.39809	0
EAPP	-4.53943	6.19922	0.000717998	0.0160138	1911	30	1024	158	141.655	2.69758	136.425	12.9646
CTCF	-4.57444	6.29692	0.000720233	0.0160449	2097	161	1064	32	155.442	14.477	141.754	2.62574
TFB1M	-4.31619	4.33221	0.00072166	0.016058	570	45	248	10	42.2518	4.04637	33.0404	0.820543
GLIS3-AS1	4.03029	1.52656	0.000724167	0.016095	6	46	1	70	0.444756	4.13629	0.133227	5.7438
NMNAT3	-4.57321	4.79149	0.000728018	0.0161244	384	39	590	13	28.4644	3.50685	78.6041	1.06671
TXNDC9	-4.35745	5.18987	0.000727169	0.0161244	641	62	688	22	47.5147	5.575	91.6603	1.80519
YIPF2	-4.39696	4.26182	0.000727264	0.0161244	567	44	222	8	42.0294	3.95645	29.5764	0.656434
PLA2G16	4.38189	1.32911	0.000731081	0.0161735	6	45	0	55	0.444756	4.04637	0	4.51299
CD300A	-4.59595	4.67634	0.000736441	0.0162715	324	33	565	12	24.0168	2.96734	75.2734	0.984651
DDIT4	-4.75505	7.43755	0.000737213	0.0162715	2137	43	3784	342	158.407	3.86653	504.132	28.0626
SPDYC	4.18492	1.37212	0.000739272	0.0162981	4	83	1	19	0.296504	7.4633	0.133227	1.55903
OR4S1	4.58319	1.03518	0.000742325	0.0163277	4	68	0	11	0.296504	6.11451	0	0.902597
ZBTB20	-4.18134	4.94403	0.000742266	0.0163277	571	51	560	25	42.3259	4.58588	74.6073	2.05136
TAS1R2	4.26059	1.47312	0.000743234	0.0163289	8	89	0	19	0.593008	8.00282	0	1.55903
YTHDF3	-4.00582	5.13505	0.000744178	0.0163309	934	74	465	30	69.2336	6.65403	61.9507	2.46163
FLAD1	-3.92918	5.53906	0.000745869	0.0163492	1057	61	723	72	78.3511	5.48508	96.3233	5.90791
COMMD10	-3.9643	5.59164	0.000748075	0.0163518	819	36	903	112	60.7091	3.23709	120.304	9.19008
CYSLTR1	-4.95513	3.21824	0.000746951	0.0163518	211	16	150	2	15.6406	1.43871	19.9841	0.164109
MSL1	-4.13636	5.84788	0.000748991	0.0163518	1389	95	859	54	102.961	8.54233	114.442	4.43093
NXT1	-4.47239	5.11098	0.000750262	0.0163518	884	89	477	12	65.5273	8.00282	63.5494	0.984651
PSMG2	-4.21951	5.80974	0.000749459	0.0163518	1343	33	835	129	99.5511	2.96734	111.245	10.585
SMC4	-4.00762	5.79661	0.000763613	0.0166238	1564	84	698	67	115.933	7.55322	92.9926	5.49764
FKBP1B	-4.16575	2.83368	0.000765268	0.0166409	194	9	92	8	14.3804	0.809274	12.2569	0.656434
C17orf80	-4.38612	4.74015	0.00076626	0.0166435	360	36	574	17	26.6853	3.23709	76.4724	1.39492
AK8	4.49214	2.28509	0.000771324	0.0166966	16	147	0	49	1.18602	13.2181	0	4.02066
CMTM5	4.12619	5.22546	0.000771156	0.0166966	74	576	20	1076	5.48532	51.7935	2.66454	88.2904
TRMT2A	-4.13482	4.67393	0.000771269	0.0166966	329	29	554	27	24.3874	2.60766	73.8079	2.21547
KREMEN2	4.19913	1.90656	0.000777784	0.0168174	7	127	1	24	0.518882	11.4198	0.133227	1.9693
NDUFAF2	-4.50171	3.84021	0.000779061	0.016826	253	4	266	38	18.7539	0.359677	35.4384	3.11806
MCRS1	-3.91033	4.97097	0.000780188	0.0168313	616	42	544	47	45.6616	3.77661	72.4756	3.85655
NDUFAF5	-4.24677	3.08448	0.000784077	0.0168961	271	12	86	7	20.0881	1.07903	11.4575	0.57438
MAGED2	-5.86452	7.86342	0.000788916	0.0169431	3936	12	4468	537	291.76	1.07903	595.259	44.0631
NIPSNAP1	-4.27155	5.76963	0.000788559	0.0169431	895	77	1066	44	66.3427	6.92379	142.02	3.61039
PCCB	-4.29692	6.00132	0.000787404	0.0169431	1700	37	867	136	126.014	3.32701	115.508	11.1594
VCAM1	5.19865	4.04819	0.000790401	0.0169559	11	700	1	15	0.815385	62.9435	0.133227	1.23081
C12orf73	-4.56368	3.97843	0.000798273	0.0170575	380	32	236	6	28.1679	2.87742	31.4416	0.492326
DDX47	-4.48341	6.0614	0.000799015	0.0170575	1466	123	1087	34	108.669	11.0601	144.818	2.78985
ETFDH	-4.52719	5.20011	0.0007996	0.0170575	801	9	580	118	59.3749	0.809274	77.2718	9.6824
PLRG1	-4.23043	6.26159	0.000796975	0.0170575	1626	51	1272	153	120.529	4.58588	169.465	12.5543
PSMB10	-5.99175	7.39758	0.000798017	0.0170575	3149	7	3063	400	233.423	0.629435	408.075	32.8217
KCNG4	4.37976	3.51123	0.000802353	0.0170972	9	107	8	401	0.667134	9.62136	1.06582	32.9038
CTDSPL2	-3.88323	5.28743	0.000805488	0.0171449	561	26	785	103	41.5847	2.3379	104.583	8.45159
ATP5G1	-5.41813	5.21504	0.000807944	0.017157	625	65	726	4	46.3287	5.84475	96.723	0.328217
UBE2Q2	-4.03099	5.48966	0.000808752	0.017157	1011	86	704	41	74.9413	7.73306	93.792	3.36423
ZNF599	-4.31868	1.3215	0.000808495	0.017157	10	0	70	7	0.741259	0	9.32591	0.57438
DPYD	-4.05432	6.0078	0.000813203	0.0172323	1941	95	739	73	143.878	8.54233	98.4549	5.98996
BLVRA	-4.65429	5.78811	0.000816839	0.0172382	806	79	1149	24	59.7455	7.10362	153.078	1.9693
FCN1	5.0775	3.51317	0.000817086	0.0172382	20	466	0	15	1.48252	41.9024	0	1.23081
GIT2	-4.3035	6.61135	0.000816941	0.0172382	2232	99	1554	120	165.449	8.90201	207.035	9.84651
ZNF512	-4.24732	6.47089	0.000816973	0.0172382	2018	118	1407	89	149.586	10.6105	187.451	7.30283
CCDC112	-4.51042	4.49117	0.000822919	0.0173421	724	69	217	5	53.6672	6.20443	28.9103	0.410271
GCSAML-AS1	-5.36865	2.30108	0.000827242	0.017414	207	0	20	4	15.3441	0	2.66454	0.328217
EXTL2	-4.11911	4.85627	0.000828368	0.0174185	709	64	419	20	52.5553	5.75483	55.8222	1.64109
C12orf10	-4.75427	5.389	0.000832286	0.0174576	749	83	782	12	55.5203	7.4633	104.184	0.984651
CCDC82	-5.66218	6.02432	0.000834224	0.0174576	1399	130	1087	5	103.702	11.6895	144.818	0.410271
IDH1	-4.28304	6.57115	0.00083662	0.0174576	2349	120	1407	97	174.122	10.7903	187.451	7.95927
PELO	-4.63298	3.46623	0.00083321	0.0174576	226	17	193	5	16.7525	1.52863	25.7129	0.410271
PLN	5.28304	4.0603	0.000836538	0.0174576	7	51	2	729	0.518882	4.58588	0.266454	59.8176
TNIP2	-4.24506	3.59752	0.000836093	0.0174576	261	12	201	16	19.3469	1.07903	26.7787	1.31287
VPS45	-3.99819	4.98796	0.000836061	0.0174576	785	24	452	76	58.1889	2.15806	60.2187	6.23613
JTB	-4.82236	7.09527	0.000839104	0.0174903	2442	32	2534	317	181.016	2.87742	337.598	26.0112
CENPK	-5.02097	3.20171	0.00084096	0.0174925	84	7	231	3	6.22658	0.629435	30.7755	0.246163
FAM104A	-4.34439	5.31737	0.000841039	0.0174925	1182	18	465	95	87.6169	1.61855	61.9507	7.79516
ACTR8	-4.19612	5.27569	0.000853353	0.01766	951	93	557	22	70.4938	8.36249	74.2076	1.80519
LOC100506071	4.52206	0.969154	0.00085304	0.01766	4	63	0	12	0.296504	5.66492	0	0.984651
PARP4	-4.42285	6.86217	0.000851992	0.01766	3024	110	1654	132	224.157	9.89112	220.358	10.8312
SIVA1	-4.46639	4.76674	0.000851675	0.01766	515	54	490	12	38.1749	4.85564	65.2813	0.984651
ZNF92	-4.46001	4.71372	0.00085371	0.01766	419	44	522	13	31.0588	3.95645	69.5446	1.06671
GPAA1	-3.92051	4.59987	0.000860214	0.0177561	555	40	374	30	41.1399	3.59677	49.827	2.46163
TMEM80	-4.6045	3.64609	0.000860011	0.0177561	248	3	217	33	18.3832	0.269758	28.9103	2.70779
MGMT	-4.91193	4.04142	0.0008637	0.0177793	213	20	366	5	15.7888	1.79839	48.7612	0.410271
VPS37B	-4.86426	4.19617	0.000863537	0.0177793	417	39	290	4	30.9105	3.50685	38.6359	0.328217
ZNF281	-3.90077	5.00246	0.00086413	0.0177793	1121	44	276	42	83.0952	3.95645	36.7707	3.44628
BRMS1	-3.90388	5.3777	0.000867927	0.0178	440	34	944	73	32.6154	3.05726	125.767	5.98996
C18orf21	-4.34875	4.37934	0.000867649	0.0178	387	35	381	13	28.6867	3.14718	50.7596	1.06671
PRR24	-3.9678	1.93148	0.000866998	0.0178	66	6	72	4	4.89231	0.539516	9.59236	0.328217
DDB2	-4.55772	5.68636	0.000873542	0.0178576	1521	154	584	13	112.746	13.8476	77.8047	1.06671
ERCC8	-4.22365	3.70394	0.000872112	0.0178576	218	14	255	15	16.1595	1.25887	33.9729	1.23081
SLC35G2	-4.19233	4.05975	0.000873377	0.0178576	498	36	189	10	36.9147	3.23709	25.1799	0.820543
CLEC3A	4.2197	1.28763	0.000877599	0.0178897	7	76	0	18	0.518882	6.83387	0	1.47698
COPS3	-5.57952	6.19315	0.000877288	0.0178897	1228	114	1437	8	91.0267	10.2508	191.448	0.656434
HIST1H3J	-3.72858	1.53119	0.000877917	0.0178897	39	2	60	8	2.89091	0.179839	7.99363	0.656434
ALOX15P1	4.77907	1.07484	0.00088276	0.0179537	1	72	1	11	0.0741259	6.47419	0.133227	0.902597
CENPC1	-3.82872	5.37528	0.000883696	0.0179537	735	45	760	82	54.4826	4.04637	101.253	6.72845
PEX19	-4.50121	5.33883	0.000884818	0.0179537	861	94	665	15	63.8224	8.45241	88.5961	1.23081
VPS39	-4.237	6.09047	0.000884119	0.0179537	1284	97	1232	61	95.1777	8.72217	164.136	5.00531
LINC00282	4.23695	4.30127	0.000891635	0.0180537	32	260	10	614	2.37203	23.379	1.33227	50.3813
SEC23A	-3.98002	5.75216	0.000891056	0.0180537	1424	57	726	97	105.555	5.1254	96.723	7.95927
ANXA1	-4.69817	6.15577	0.000901005	0.0182139	1744	18	1040	191	129.276	1.61855	138.556	15.6724
WDR52-AS1	4.76787	2.3774	0.000901454	0.0182139	3	20	1	211	0.222378	1.79839	0.133227	17.3135
KLHDC3	-4.30092	5.58282	0.000909919	0.0183656	666	67	1009	34	49.3679	6.02459	134.426	2.78985
ADSS	-4.36785	4.73638	0.000912217	0.0183925	854	12	276	58	63.3036	1.07903	36.7707	4.75915
LY86	-4.58983	2.0314	0.000913672	0.0184025	77	0	71	14	5.7077	0	9.45913	1.14876
ZNF330	-5.57259	6.08532	0.000914647	0.0184027	931	89	1463	8	69.0113	8.00282	194.911	0.656434
LOC100128822	-4.20192	4.26502	0.000925431	0.0186001	443	36	298	14	32.8378	3.23709	39.7017	1.14876
TRMT61B	-5.00674	4.23656	0.000928717	0.0186465	215	21	437	5	15.9371	1.88831	58.2203	0.410271
FAR2	-4.58413	5.57215	0.000931774	0.0186581	779	85	931	19	57.7441	7.64314	124.035	1.55903
OXSM	-5.88699	4.69806	0.000932082	0.0186581	358	36	562	1	26.5371	3.23709	74.8737	0.0820543
TUSC2	-4.27312	3.47816	0.000932222	0.0186581	231	14	191	11	17.1231	1.25887	25.4464	0.902597
FLJ23867	4.74704	2.73529	0.000934518	0.0186845	15	257	0	17	1.11189	23.1093	0	1.39492
MOCS2	-4.07017	4.0644	0.000937887	0.0187323	518	33	179	13	38.3972	2.96734	23.8477	1.06671
NPNT	4.02623	2.09431	0.000939568	0.0187463	12	127	1	44	0.889511	11.4198	0.133227	3.61039
LCP2	-4.22153	6.55053	0.000941855	0.0187527	1629	66	1765	167	120.751	5.93467	235.146	13.7031
SUPV3L1	-3.85411	5.54294	0.000941412	0.0187527	604	40	985	95	44.7721	3.59677	131.229	7.79516
IFI27L1	-4.26904	1.24915	0.000944668	0.0187892	46	0	39	8	3.40979	0	5.19586	0.656434
TBK1	-4.1046	6.32989	0.000950464	0.0188848	1420	67	1496	143	105.259	6.02459	199.308	11.7338
NTRK1	-4.06667	4.578	0.000951776	0.0188912	329	29	504	27	24.3874	2.60766	67.1465	2.21547
RP9	-4.60189	3.76572	0.00095379	0.0189115	344	4	193	32	25.4993	0.359677	25.7129	2.62574
ABCC5-AS1	3.95685	0.972151	0.000958174	0.0189788	2	34	2	42	0.148252	3.05726	0.266454	3.44628
VPS35	-4.69219	7.71451	0.00096414	0.0190772	4144	87	3727	354	307.178	7.82298	496.538	29.0472
RRAGB	-4.85514	4.3792	0.000966701	0.0190883	388	40	382	5	28.7609	3.59677	50.8928	0.410271
SDCCAG3	-4.03101	4.03504	0.000966186	0.0190883	476	21	196	22	35.284	1.88831	26.1125	1.80519
SHH	4.65708	1.95973	0.000969234	0.0191186	8	52	0	111	0.593008	4.6758	0	9.10802
ARL6IP1	-5.4046	8.29437	0.00097309	0.0191749	7987	47	4597	573	592.044	4.22621	612.446	47.0171
S1PR4	-5.07978	4.40555	0.000975769	0.0192079	153	0	504	91	11.3413	0	67.1465	7.46694
LENG1	-4.16869	2.98179	0.000977228	0.0192168	236	12	89	7	17.4937	1.07903	11.8572	0.57438
BCCIP	-4.15744	5.56437	0.00098222	0.0192771	934	93	820	34	69.2336	8.36249	109.246	2.78985
GABRE	4.33138	2.03289	0.000983321	0.0192771	6	39	1	135	0.444756	3.50685	0.133227	11.0773
MTHFS	-4.3637	1.16538	0.000983202	0.0192771	55	6	29	0	4.07693	0.539516	3.86359	0
GTF2B	-3.95456	5.84889	0.000986319	0.0193161	1008	46	1063	129	74.719	4.13629	141.621	10.585
NAPG	-4.0046	4.22166	0.00099213	0.0193901	483	22	257	29	35.8028	1.97822	34.2394	2.37957
PIP4K2A	-4.88533	7.14792	0.000991882	0.0193901	3449	243	2147	46	255.66	21.8504	286.039	3.7745
AKR1C3	-5.37469	5.91506	0.00100171	0.0194393	1190	122	1066	7	88.2099	10.9702	142.02	0.57438
C10orf88	-5.54758	4.30646	0.00100176	0.0194393	312	0	382	69	23.1273	0	50.8928	5.66175
C15orf61	-6.10397	4.0649	0.000997654	0.0194393	308	26	317	0	22.8308	2.3379	42.233	0
CD200	-4.33576	5.91966	0.00100037	0.0194393	1047	18	1102	202	77.6099	1.61855	146.816	16.575
CNPY4	-5.30366	2.7716	0.000996047	0.0194393	191	0	86	15	14.1581	0	11.4575	1.23081
FRG1	-3.84827	5.2204	0.00099968	0.0194393	812	34	590	90	60.1903	3.05726	78.6041	7.38489
ZNF627	-3.93186	4.43323	0.000997793	0.0194393	852	53	122	11	63.1553	4.76572	16.2537	0.902597
FLOT1	-3.92355	4.95339	0.00100291	0.0194418	557	48	568	38	41.2882	4.31613	75.6731	3.11806
KCNAB1-AS1	3.96653	2.13161	0.00100445	0.019452	3	73	7	107	0.222378	6.56411	0.932591	8.77981
TEX10	-4.01125	5.83099	0.00100686	0.0194788	1619	122	694	47	120.01	10.9702	92.4597	3.85655
THAP8	-4.21902	3.35747	0.00102121	0.0197365	323	12	108	11	23.9427	1.07903	14.3885	0.902597
C12orf45	-4.06044	4.05087	0.00102306	0.0197524	466	32	205	14	34.5427	2.87742	27.3116	1.14876
NFE2L2	-4.45453	7.15918	0.00102939	0.0198345	3580	100	2103	209	265.371	8.99193	280.177	17.1493
ZNF230	-4.0812	3.68108	0.00102876	0.0198345	286	15	205	18	21.2	1.34879	27.3116	1.47698
MLH1	-3.90765	4.9802	0.00103065	0.0198388	611	55	551	36	45.291	4.94556	73.4082	2.95395
LRIF1	-4.62154	5.8139	0.00103451	0.0198929	706	75	1238	25	52.3329	6.74395	164.935	2.05136
GPR97	4.55098	2.92163	0.00104171	0.0200046	12	99	2	231	0.889511	8.90201	0.266454	18.9545
RAD21	-5.00085	7.20777	0.00104262	0.0200046	4441	325	1726	30	329.193	29.2238	229.95	2.46163
RANBP2	-4.31125	6.57753	0.00104418	0.0200046	2535	63	1304	177	187.909	5.66492	173.728	14.5236
SNORD88A	4.24756	1.57569	0.0010445	0.0200046	4	106	1	13	0.296504	9.53145	0.133227	1.06671
TTC32	-4.20685	4.89519	0.00104836	0.0200584	891	16	339	71	66.0462	1.43871	45.164	5.82585
PDXDC1	-4.05848	5.88811	0.00105016	0.0200727	1188	95	1018	61	88.0616	8.54233	135.625	5.00531
SAMD13	-5.18063	3.02189	0.00105287	0.0201044	269	22	73	0	19.9399	1.97822	9.72559	0
IL2	4.46696	1.02925	0.00106655	0.0203453	3	20	0	62	0.222378	1.79839	0	5.08737
ACBD6	-4.10768	5.25732	0.00107934	0.0205689	561	59	782	33	41.5847	5.30524	104.184	2.70779
C21orf128	-5.37605	2.79112	0.0010845	0.0205814	220	0	72	13	16.3077	0	9.59236	1.06671
CERS5	-5.08564	5.99954	0.00108538	0.0205814	733	78	1460	15	54.3343	7.0137	194.512	1.23081
NMU	4.07979	2.44043	0.00108288	0.0205814	17	162	1	57	1.26014	14.5669	0.133227	4.67709
SPI1	-4.46674	4.50417	0.00108516	0.0205814	467	50	384	9	34.6168	4.49596	51.1593	0.738489
STOML2	-4.01787	6.01527	0.00108516	0.0205814	705	52	1461	101	52.2588	4.6758	194.645	8.28748
SUPT20H	-3.94298	5.94574	0.00108696	0.0205908	1586	68	852	112	117.564	6.11451	113.51	9.19008
RIT1	-3.99191	5.38758	0.00108979	0.0206092	776	80	751	38	57.5217	7.19354	100.054	3.11806
USH1G	4.18801	3.50909	0.00109008	0.0206092	24	288	5	195	1.77902	25.8968	0.666136	16.0006
AZI2	-4.16086	5.54522	0.00109336	0.0206303	946	99	792	31	70.1231	8.90201	105.516	2.54368
MYCT1	-4.14085	5.56312	0.00109321	0.0206303	1460	30	517	106	108.224	2.69758	68.8785	8.69775
SLC9B2	-4.5586	4.62673	0.00110523	0.0208338	428	49	469	9	31.7259	4.40605	62.4836	0.738489
LOC100507547	-4.38406	1.60462	0.0011135	0.0209482	72	0	42	10	5.33707	0	5.59554	0.820543
WFDC6	4.53425	1.31223	0.00111279	0.0209482	3	17	0	86	0.222378	1.52863	0	7.05667
PSMA3	-4.5	6.77682	0.00111471	0.0209504	1739	31	2121	305	128.905	2.7875	282.575	25.0266
C11orf68	-6.20231	5.0994	0.00112694	0.021149	891	0	476	91	66.0462	0	63.4162	7.46694
CCDC90B	-3.95844	6.03709	0.00112749	0.021149	1226	56	1168	141	90.8784	5.03548	155.609	11.5697
PDIA4	-4.32409	6.31287	0.00113315	0.0212344	1621	140	1361	52	120.158	12.5887	181.322	4.26682
UBE2J1	-4.0669	6.48778	0.00113779	0.0213004	1687	93	1611	139	125.05	8.36249	214.629	11.4055
MIR892A	4.16836	1.11497	0.00114126	0.0213125	0	12	4	74	0	1.07903	0.532909	6.07202
THYN1	-4.65802	6.62305	0.00114156	0.0213125	2634	32	1332	225	195.248	2.87742	177.459	18.4622
ZNF622	-4.55402	4.99595	0.00114178	0.0213125	359	43	729	14	26.6112	3.86653	97.1227	1.14876
TMEM66	-4.70748	8.37111	0.00114334	0.0213208	6593	127	5826	591	488.712	11.4198	776.182	48.4941
ACAA2	-4.68281	6.17325	0.00114872	0.0213587	1856	18	998	199	137.578	1.61855	132.961	16.3288
ERO1L	-4.20115	4.20486	0.0011484	0.0213587	422	38	286	12	31.2811	3.41693	38.103	0.984651
MTSS1	-3.87557	4.33362	0.00114771	0.0213587	568	31	248	28	42.1035	2.7875	33.0404	2.29752
MTRR	-3.89952	5.02578	0.00115184	0.0213958	1352	45	166	30	100.218	4.04637	22.1157	2.46163
DNASE1L3	4.14546	1.24987	0.00115615	0.0214075	7	77	0	14	0.518882	6.92379	0	1.14876
HTATIP2	-3.87185	5.09032	0.00115695	0.0214075	600	57	629	41	44.4756	5.1254	83.7999	3.36423
SCARNA9	-5.00893	2.85918	0.00115684	0.0214075	124	0	136	24	9.19162	0	18.1189	1.9693
UBQLNL	-4.44176	2.64193	0.00115575	0.0214075	20	0	173	20	1.48252	0	23.0483	1.64109
CTBS	-4.86832	5.15642	0.00115982	0.021421	469	57	773	9	34.7651	5.1254	102.985	0.738489
ID1	4.0333	2.4005	0.00116035	0.021421	8	168	3	49	0.593008	15.1064	0.399682	4.02066
LEPROTL1	-4.21754	6.40232	0.00116216	0.021421	1552	125	1550	74	115.043	11.2399	206.502	6.07202
PRSS33	4.02459	1.45345	0.00116138	0.021421	10	78	0	27	0.741259	7.0137	0	2.21547
C3orf17	-3.85149	5.06911	0.00116545	0.0214608	772	27	504	91	57.2252	2.42782	67.1465	7.46694
ARMCX3	-4.01229	5.57973	0.00116771	0.0214612	1296	33	615	122	96.0672	2.96734	81.9348	10.0106
ATG4C	-3.81876	5.36244	0.00116663	0.0214612	802	30	695	123	59.449	2.69758	92.5929	10.0927
H2AFY2	-4.42226	2.20791	0.00117145	0.0214813	17	2	134	4	1.26014	0.179839	17.8525	0.328217
NR3C2	4.4949	4.18438	0.00117197	0.0214813	58	405	3	369	4.2993	36.4173	0.399682	30.278
SDHD	-4.52108	7.49741	0.00117218	0.0214813	4487	113	2686	270	332.603	10.1609	357.848	22.1547
LIN37	-4.30931	3.62521	0.00118016	0.0216069	417	33	107	4	30.9105	2.96734	14.2553	0.328217
ECSCR	4.0965	4.05914	0.00118503	0.0216753	20	168	12	574	1.48252	15.1064	1.59873	47.0992
CCDC77	-4.06978	3.94756	0.00119512	0.0217765	372	28	228	14	27.5749	2.51774	30.3758	1.14876
F8	5.27419	5.72861	0.00119472	0.0217765	34	204	6	2301	2.52028	18.3435	0.799363	188.807
PIGN	-4.03128	5.27863	0.00119472	0.0217765	590	63	778	36	43.7343	5.66492	103.651	2.95395
PRPF18	-3.7683	4.60706	0.00119436	0.0217765	220	14	569	64	16.3077	1.25887	75.8063	5.25147
DCAF13	-4.13091	6.57688	0.0011975	0.0217991	1837	106	1697	128	136.169	9.53145	226.087	10.5029
SRP19	-3.76967	5.43941	0.00120334	0.0218722	874	38	720	118	64.7861	3.41693	95.9236	9.6824
TFR2	-4.24243	5.65615	0.00120381	0.0218722	1129	124	787	26	83.6882	11.15	104.85	2.13341
SFT2D3	-4.57291	4.3933	0.00120898	0.0219453	558	61	274	5	41.3623	5.48508	36.5043	0.410271
GSN	4.048	6.37565	0.00121175	0.0219747	210	2097	40	1479	15.5664	188.561	5.32909	121.358
COQ5	-3.89404	5.08251	0.00121332	0.0219824	514	51	677	41	38.1007	4.58588	90.1948	3.36423
SAE1	-3.73411	5.51125	0.00121531	0.0219977	823	60	822	85	61.0057	5.39516	109.513	6.97461
ZNF711	-4.39284	6.46275	0.0012228	0.0221121	2091	35	1317	234	154.997	3.14718	175.46	19.2007
PDZD11	-5.85935	3.94828	0.00122958	0.0222139	470	0	178	32	34.8392	0	23.7144	2.62574
ANXA3	4.8696	5.4991	0.00124129	0.0223861	14	1570	37	398	1.03776	141.173	4.92941	32.6576
RAD18	-4.18629	4.43187	0.00124146	0.0223861	667	68	221	8	49.442	6.11451	29.4432	0.656434
VRK2	-4.0757	4.40949	0.00124297	0.0223921	199	19	508	25	14.7511	1.70847	67.6794	2.05136
C21orf91	-3.74468	5.44676	0.0012449	0.0224058	1269	60	510	80	94.0658	5.39516	67.9459	6.56434
ATG5	-3.83483	4.39571	0.00126555	0.022756	442	21	344	47	32.7637	1.88831	45.8302	3.85655
C11orf24	-3.9574	2.85948	0.00127163	0.0228439	205	12	87	8	15.1958	1.07903	11.5908	0.656434
CCDC28B	-3.93064	4.00823	0.00127492	0.02286	258	16	315	29	19.1245	1.43871	41.9666	2.37957
REV1	-4.19379	5.86293	0.00127384	0.02286	618	62	1338	53	45.8098	5.575	178.258	4.34888
SGCA	4.2051	3.33745	0.00128188	0.0229633	5	59	10	391	0.37063	5.30524	1.33227	32.0832
ATP8B3	4.18902	4.56399	0.00128387	0.0229774	65	411	8	614	4.81819	36.9568	1.06582	50.3813
LOC100287879	3.99851	1.47088	0.00128638	0.0230009	5	94	1	15	0.37063	8.45241	0.133227	1.23081
APOL3	-4.31815	5.0908	0.00128834	0.0230142	417	51	752	20	30.9105	4.58588	100.187	1.64109
GINM1	-3.90457	4.23613	0.00129137	0.023047	384	25	319	29	28.4644	2.24798	42.4995	2.37957
PFKM	-3.8907	5.19205	0.00129467	0.0230843	818	84	566	33	60.635	7.55322	75.4066	2.70779
GIMAP7	-5.56567	3.24698	0.00130103	0.023143	275	0	116	20	20.3846	0	15.4544	1.64109
SPERT	3.92207	1.74544	0.00130096	0.023143	5	109	2	25	0.37063	9.8012	0.266454	2.05136
SURF2	-3.75373	2.35611	0.0013016	0.023143	115	8	78	8	8.52448	0.719354	10.3917	0.656434
BCL2A1	-4.31306	2.32017	0.00130606	0.0231521	134	15	61	1	9.93288	1.34879	8.12686	0.0820543
MAD2L1BP	-3.82332	5.85952	0.00130513	0.0231521	1717	97	670	79	127.274	8.72217	89.2623	6.48229
SPG20	-4.41274	7.17019	0.00130627	0.0231521	3234	78	2301	280	239.723	7.0137	306.556	22.9752
ZNF660	-4.69161	2.67307	0.00130696	0.0231521	79	0	136	25	5.85595	0	18.1189	2.05136
AGAP8	4.57455	2.92351	0.00131561	0.0232839	3	196	9	125	0.222378	17.6242	1.19905	10.2568
FXYD6	3.82972	4.59344	0.00132014	0.0233231	4	62	53	1003	0.296504	5.575	7.06104	82.3004
SLC39A1	-4.01367	5.63643	0.00132027	0.0233231	1368	141	616	30	101.404	12.6786	82.068	2.46163
DNAJA1	-4.56332	8.73329	0.00132701	0.0233773	8326	207	7561	727	617.173	18.6133	1007.33	59.6535
OCEL1	-4.05702	2.80879	0.00132506	0.0233773	184	15	92	5	13.6392	1.34879	12.2569	0.410271
WNT2	4.11582	1.00886	0.0013266	0.0233773	6	56	0	20	0.444756	5.03548	0	1.64109
LOC100506172	4.91018	2.75017	0.0013283	0.0233785	5	271	1	13	0.37063	24.3681	0.133227	1.06671
XRN2	-3.99009	6.48785	0.00133206	0.0234232	1643	84	1624	168	121.789	7.55322	216.361	13.7851
KIAA0141	-4.97381	5.43051	0.00133473	0.0234461	1684	8	297	75	124.828	0.719354	39.5685	6.15407
WARS2	-3.85882	4.42494	0.00133581	0.0234461	537	44	301	23	39.8056	3.95645	40.1014	1.88725
DNAJC12	-4.11945	3.51671	0.00134437	0.0235522	285	20	164	10	21.1259	1.79839	21.8493	0.820543
IFRD2	-4.19564	4.41162	0.00134417	0.0235522	198	21	512	19	14.6769	1.88831	68.2123	1.55903
KCTD13	-4.11983	3.32635	0.00134556	0.0235522	199	7	174	21	14.7511	0.629435	23.1815	1.72314
ANKRD55	4.51954	2.98257	0.00134816	0.0235762	13	97	2	248	0.963637	8.72217	0.266454	20.3495
PIGC	-4.26081	4.98243	0.00136109	0.0237588	538	66	599	17	39.8798	5.93467	79.8031	1.39492
RNFT1	-4.26209	5.24139	0.00136044	0.0237588	672	82	698	20	49.8126	7.37338	92.9926	1.64109
AUH	-4.61969	3.26725	0.00137057	0.0239025	277	25	113	2	20.5329	2.24798	15.0547	0.164109
IFT122	-3.80026	4.69127	0.00137493	0.0239566	443	43	483	34	32.8378	3.86653	64.3488	2.78985
SNORD5	-6.7305	-0.451093	0.00138388	0.0240687	14	0	10	0	1.03776	0	1.33227	0
ZNF540	-3.90085	4.0839	0.00138329	0.0240687	573	25	154	21	42.4742	2.24798	20.517	1.72314
FAM185A	-3.95574	3.90792	0.00139615	0.0242379	262	10	277	39	19.421	0.899193	36.9039	3.20012
UPRT	-5.57305	3.06719	0.00139537	0.0242379	299	0	70	13	22.1637	0	9.32591	1.06671
ICAM2	-5.50684	5.05893	0.00140473	0.0243453	645	78	591	2	47.8112	7.0137	78.7373	0.164109
SP3	-4.21836	6.83761	0.00140488	0.0243453	2417	80	1901	221	179.162	7.19354	253.265	18.134
FN3KRP	-4.54554	4.587	0.00140751	0.0243468	345	43	501	9	25.5735	3.86653	66.7468	0.738489
ZNF384	-4.19249	4.50875	0.0014063	0.0243468	464	52	384	13	34.3944	4.6758	51.1593	1.06671
GRPEL1	-3.88842	4.45392	0.00140941	0.0243576	539	50	311	20	39.9539	4.49596	41.4337	1.64109
ORC3	-4.75305	5.54891	0.00141196	0.0243795	376	48	1165	16	27.8714	4.31613	155.21	1.31287
MRPL9	-3.68103	5.39609	0.0014193	0.0244842	803	71	731	67	59.5231	6.38427	97.3891	5.49764
ASB9	-4.25508	2.20059	0.00142195	0.0245021	45	0	104	21	3.33567	0	13.8556	1.72314
COA5	-3.64223	5.3712	0.0014229	0.0245021	841	58	685	85	62.3399	5.21532	91.2607	6.97461
AZIN1	-4.16853	6.8234	0.00143143	0.0245385	1865	95	2194	178	138.245	8.54233	292.301	14.6057
FAM46A	-4.23143	6.69508	0.00143104	0.0245385	1487	114	2148	106	110.225	10.2508	286.172	8.69775
RAB1A	-4.13884	6.71122	0.00143108	0.0245385	2713	88	1457	193	201.104	7.9129	194.112	15.8365
TOX3	4.50522	3.30964	0.00142691	0.0245385	16	392	1	25	1.18602	35.2484	0.133227	2.05136
ZC3H15	-4.17525	6.69558	0.00143097	0.0245385	2433	70	1574	223	180.348	6.29435	209.7	18.2981
CCRL2	-5.31561	3.1241	0.00143865	0.0246024	208	0	130	24	15.4182	0	17.3195	1.9693
EXOSC7	-5.77355	5.17273	0.00143946	0.0246024	558	0	685	149	41.3623	0	91.2607	12.2261
HBQ1	-4.15122	3.09097	0.00144077	0.0246024	45	3	229	15	3.33567	0.269758	30.509	1.23081
SLC27A2	-3.84553	5.77424	0.0014416	0.0246024	2137	80	353	61	158.407	7.19354	47.0292	5.00531
SORL1	-4.53957	8.57438	0.00143803	0.0246024	9317	227	5749	583	690.631	20.4117	765.923	47.8376
ZBTB5	-3.79731	5.04561	0.00144554	0.0246477	955	94	377	26	70.7903	8.45241	50.2267	2.13341
REN	-4.91468	6.23954	0.0014475	0.0246591	315	35	2067	27	23.3497	3.14718	275.381	2.21547
ABHD16A	-3.85867	5.97745	0.00145608	0.0246952	1143	90	1142	92	84.726	8.09274	152.146	7.54899
CEP89	-3.87858	4.05969	0.00145433	0.0246952	530	38	166	14	39.2868	3.41693	22.1157	1.14876
MCM3AP-AS1	-4.22869	2.15736	0.0014552	0.0246952	10	0	128	14	0.741259	0	17.0531	1.14876
MEMO1	-3.63847	5.26814	0.00145094	0.0246952	930	67	553	66	68.9371	6.02459	73.6747	5.41558
UBE2K	-3.81283	5.86645	0.00145374	0.0246952	1439	105	832	77	106.667	9.44153	110.845	6.31818
PEF1	-4.09524	6.16261	0.0014603	0.0247448	1332	126	1290	62	98.7358	11.3298	171.863	5.08737
ALAS2	-4.24609	1.80217	0.00146883	0.0247795	7	0	102	10	0.518882	0	13.5892	0.820543
ANKIB1	-3.93416	6.28955	0.00146589	0.0247795	2384	103	877	116	176.716	9.26169	116.84	9.5183
AVP	-4.29743	2.06103	0.00146822	0.0247795	87	11	68	1	6.44896	0.989112	9.05945	0.0820543
UBE2E3	-4.40501	6.03181	0.00146532	0.0247795	1658	22	905	196	122.901	1.97822	120.571	16.0826
ZNF585A	-3.84106	4.23533	0.00146807	0.0247795	473	31	264	26	35.0616	2.7875	35.172	2.13341
ADPRHL1	3.5569	1.5796	0.00147028	0.0247813	8	61	2	56	0.593008	5.48508	0.266454	4.59504
SNORD89	-4.53268	0.769086	0.00147153	0.0247813	51	0	15	3	3.78042	0	1.99841	0.246163
PCNXL4	-4.0758	5.46628	0.00147731	0.0248568	1517	30	399	93	112.449	2.69758	53.1577	7.63105
TSPYL5	-3.92445	3.76962	0.00148067	0.0248913	328	18	201	21	24.3133	1.61855	26.7787	1.72314
ATP5SL	-4.14588	5.65772	0.00149114	0.0250409	1077	126	815	29	79.8336	11.3298	108.58	2.37957
SNORD56	4.93759	0.316492	0.00149218	0.0250409	0	10	1	37	0	0.899193	0.133227	3.03601
AASDH	-4.00618	5.4228	0.00149592	0.0250596	621	75	875	37	46.0322	6.74395	116.574	3.03601
CLASRP	3.80835	4.45373	0.00149495	0.0250596	20	162	25	815	1.48252	14.5669	3.33068	66.8742
TACC3	-4.29333	5.95553	0.00149857	0.025082	1370	152	981	30	101.553	13.6677	130.696	2.46163
SLC35B2	-3.96149	4.59595	0.00150093	0.0250996	323	36	513	25	23.9427	3.23709	68.3456	2.05136
KLHL9	-3.81201	5.9662	0.00150815	0.0251324	942	44	1220	176	69.8266	3.95645	162.537	14.4416
PATE1	4.46384	0.58791	0.00150766	0.0251324	3	40	0	16	0.222378	3.59677	0	1.31287
SNORD31	-5.16854	0.0929447	0.00150432	0.0251324	25	0	13	1	1.85315	0	1.73195	0.0820543
TMEM115	-4.10617	3.47186	0.0015072	0.0251324	325	25	127	7	24.0909	2.24798	16.9199	0.57438
DARC	5.47026	4.92526	0.0015187	0.0252861	10	53	2	1391	0.741259	4.76572	0.266454	114.138
ABCE1	-4.52794	6.79438	0.001526	0.0253849	1639	144	2290	65	121.492	12.9484	305.09	5.33353
FABP4	4.54894	0.677554	0.00152795	0.0253849	3	50	0	10	0.222378	4.49596	0	0.820543
LINC00851	3.67231	1.28163	0.00152862	0.0253849	7	62	1	31	0.518882	5.575	0.133227	2.54368
QTRT1	-3.68092	4.77878	0.00153701	0.0255022	466	42	512	46	34.5427	3.77661	68.2123	3.7745
C20orf197	4.4657	0.588818	0.00154313	0.0255222	3	41	0	15	0.222378	3.68669	0	1.23081
GDA	3.92258	4.32578	0.00154076	0.0255222	47	347	12	519	3.48392	31.202	1.59873	42.5862
SOX18	3.81584	5.1369	0.00154251	0.0255222	11	74	40	1541	0.815385	6.65403	5.32909	126.446
TMEM248	-4.04769	6.63644	0.00154356	0.0255222	2469	146	1441	119	183.017	13.1282	191.98	9.76446
NPTN	-4.05127	4.61464	0.00154519	0.025527	537	64	385	15	39.8056	5.75483	51.2925	1.23081
CUL1	-4.64716	6.6077	0.00155885	0.0257132	2958	294	1066	22	219.265	26.4363	142.02	1.80519
GFM1	-3.62349	5.38335	0.00155915	0.0257132	1163	59	509	88	86.2085	5.30524	67.8127	7.22078
NOL10	-3.80995	4.24109	0.00156576	0.0257999	383	25	319	33	28.3902	2.24798	42.4995	2.70779
RAP2C	-3.78746	4.38569	0.00157486	0.0259053	612	50	237	20	45.3651	4.49596	31.5749	1.64109
ZNF77	-4.07205	4.29335	0.00157363	0.0259053	407	43	326	14	30.1693	3.86653	43.4321	1.14876
CIAPIN1	-3.83589	5.92684	0.00158708	0.0260837	1009	84	1157	91	74.7931	7.55322	154.144	7.46694
SPIN2B	-4.33035	1.71958	0.00158931	0.026098	78	0	45	12	5.78182	0	5.99523	0.984651
LPL	4.21449	3.98755	0.00159116	0.0261059	67	474	2	175	4.96644	42.6217	0.266454	14.3595
MRPL22	-3.81384	5.44728	0.00159263	0.0261077	758	82	806	50	56.1875	7.37338	107.381	4.10271
KLHDC2	-5.12009	7.29279	0.00159778	0.0261696	3537	22	2466	422	262.183	1.97822	328.538	34.6269
ARAF	-3.96415	5.10268	0.00161177	0.0263762	436	53	740	33	32.3189	4.76572	98.5882	2.70779
CSTF3	-3.60488	5.49057	0.0016188	0.0264686	533	35	956	131	39.5091	3.14718	127.365	10.7491
ALG14	-3.65127	2.04746	0.00162164	0.0264771	89	9	64	5	6.59721	0.809274	8.52654	0.410271
HAS2-AS1	4.04703	1.15769	0.00162209	0.0264771	7	42	0	44	0.518882	3.77661	0	3.61039
CBLN3	4.6873	3.43208	0.00162807	0.026552	18	123	2	355	1.33427	11.0601	0.266454	29.1293
NXPE2	5.65675	3.53656	0.00163751	0.0266831	12	84	0	445	0.889511	7.55322	0	36.5142
LMAN2L	-3.61562	4.99081	0.00164456	0.026759	1157	98	222	23	85.7637	8.81209	29.5764	1.88725
RAD54B	4.79004	3.51541	0.00164496	0.026759	11	473	1	15	0.815385	42.5318	0.133227	1.23081
G3BP2	-4.56903	6.70841	0.00164651	0.0267612	2997	36	1291	250	222.155	3.23709	171.996	20.5136
LOC100506233	-4.11951	0.884213	0.0016479	0.0267612	11	0	48	6	0.815385	0	6.39491	0.492326
CDK17	-4.68702	5.75108	0.00165018	0.0267754	929	119	1015	15	68.863	10.7004	135.226	1.23081
LOC644656	-4.02943	3.21696	0.00166652	0.0269948	136	10	193	13	10.0811	0.899193	25.7129	1.06671
YWHAG	-3.76695	5.58033	0.00166573	0.0269948	926	96	824	57	68.6406	8.63225	109.779	4.67709
PTPRK	4.28476	4.0438	0.00167157	0.0270328	30	186	6	546	2.22378	16.725	0.799363	44.8016
TNFSF11	4.07535	2.01395	0.00167169	0.0270328	9	49	1	119	0.667134	4.40605	0.133227	9.76446
ZNF816	-3.829	4.14045	0.00167526	0.0270675	647	50	121	10	47.9595	4.49596	16.1205	0.820543
ADIPOR1	-4.16248	6.97863	0.00168384	0.0270984	2280	135	2330	164	169.007	12.1391	310.419	13.4569
CRP	3.88111	1.60756	0.00168553	0.0270984	13	90	0	26	0.963637	8.09274	0	2.13341
CSTF2T	-3.70732	4.74055	0.00168184	0.0270984	720	74	334	25	53.3707	6.65403	44.4979	2.05136
OMA1	-3.71834	5.32253	0.00168568	0.0270984	998	36	549	116	73.9777	3.23709	73.1418	9.5183
SRI	-5.58038	6.88002	0.00168529	0.0270984	2982	8	1672	323	221.044	0.719354	222.756	26.5035
ZIM2	3.61462	1.6615	0.00168389	0.0270984	11	90	1	32	0.815385	8.09274	0.133227	2.62574
TGS1	-3.5981	5.1752	0.00168718	0.0270998	997	56	445	72	73.9036	5.03548	59.2861	5.90791
C1QTNF9B-AS1	4.97163	0.26319	0.00169307	0.0271557	1	14	0	31	0.0741259	1.25887	0	2.54368
CEP70	-3.68645	5.72033	0.0016935	0.0271557	1279	70	755	111	94.8071	6.29435	100.587	9.10802
GID8	-4.05718	5.36435	0.00169567	0.0271677	1139	21	507	128	84.4295	1.88831	67.5462	10.5029
PRG2	-5.57755	6.44497	0.00170995	0.0273506	104	12	2558	13	7.7091	1.07903	340.795	1.06671
TMEM125	4.03533	2.48119	0.00170875	0.0273506	13	205	1	22	0.963637	18.4335	0.133227	1.80519
ELK3	-3.91713	4.19599	0.0017124	0.027367	300	28	355	22	22.2378	2.51774	47.2957	1.80519
ATP1A1OS	-3.96702	1.44739	0.00171384	0.027367	38	0	53	13	2.81679	0	7.06104	1.06671
ERMP1	-3.97925	5.38002	0.00171554	0.0273713	502	64	912	38	37.2112	5.75483	121.503	3.11806
SMG9	-3.94061	3.63255	0.00171706	0.0273727	268	20	201	15	19.8658	1.79839	26.7787	1.23081
RBCK1	-4.08838	5.9725	0.00172193	0.0274275	1116	23	1104	240	82.7246	2.06814	147.083	19.693
SERPINE1	3.95199	6.033	0.00172843	0.027508	124	865	44	2043	9.19162	77.7802	5.862	167.637
ZBTB6	-4.31496	3.55689	0.00173217	0.0275447	385	37	106	3	28.5385	3.32701	14.1221	0.246163
LCP1	-4.76846	8.56676	0.00174799	0.027727	6546	81	7064	1020	485.228	7.28346	941.117	83.6954
MIR7-3HG	4.45415	2.15024	0.00174775	0.027727	3	15	1	180	0.222378	1.34879	0.133227	14.7698
SMIM8	-3.82183	3.98975	0.00174614	0.027727	236	18	321	28	17.4937	1.61855	42.7659	2.29752
HSPA4	-3.64302	5.6008	0.00175321	0.0277739	1159	102	701	68	85.912	9.17177	93.3923	5.57969
SIGMAR1	-3.80942	5.49884	0.00175385	0.0277739	783	90	835	49	58.0406	8.09274	111.245	4.02066
METAP2	-4.19724	6.61563	0.00176171	0.0278752	2083	47	1585	276	154.404	4.22621	211.165	22.647
FAR1	-3.69292	5.83972	0.00177428	0.0280344	1263	75	893	120	93.6211	6.74395	118.972	9.84651
HMGCL	-4.73176	6.79678	0.0017747	0.0280344	2456	23	1747	341	182.053	2.06814	232.748	27.9805
AGPAT1	-3.55782	4.78524	0.00178771	0.0281124	562	40	452	61	41.6588	3.59677	60.2187	5.00531
AKR7L	3.58722	4.69261	0.00178441	0.0281124	81	685	17	394	6.0042	61.5947	2.26486	32.3294
OAS1	-4.40352	3.73755	0.00178652	0.0281124	191	21	281	7	14.1581	1.88831	37.4369	0.57438
SMARCAL1	-3.78769	4.78969	0.00178847	0.0281124	519	60	486	29	38.4714	5.39516	64.7484	2.37957
UBE2A	-5.25374	6.13949	0.00178229	0.0281124	1845	6	945	226	136.762	0.539516	125.9	18.5443
YEATS4	-4.74405	4.10095	0.00178462	0.0281124	213	26	383	5	15.7888	2.3379	51.026	0.410271
ADH5	-4.24189	6.40906	0.00179097	0.0281286	904	95	1951	69	67.0099	8.54233	259.926	5.66175
ATL1	-3.9777	4.20481	0.0017952	0.028151	613	16	174	35	45.4392	1.43871	23.1815	2.8719
MBNL2	-3.76451	4.98669	0.00179534	0.028151	853	27	401	90	63.2294	2.42782	53.4241	7.38489
OR2B3	3.90914	2.92451	0.00180059	0.0282102	8	134	10	186	0.593008	12.0492	1.33227	15.2621
TIMM23	-3.6233	5.56965	0.00182627	0.0285891	1339	122	562	54	99.2546	10.9702	74.8737	4.43093
FAM122A	-3.81616	4.18764	0.00183094	0.0286387	676	57	118	9	50.1091	5.1254	15.7208	0.738489
CLEC18C	3.91012	1.14604	0.00183773	0.0286842	8	65	0	18	0.593008	5.84475	0	1.47698
DPM2	-4.19627	4.12106	0.00184209	0.0286842	375	43	280	9	27.7972	3.86653	37.3036	0.738489
MECP2	-3.57366	4.64178	0.00184285	0.0286842	642	50	332	40	47.5889	4.49596	44.2314	3.28217
PLSCR1	-3.60347	5.58229	0.00183781	0.0286842	1206	66	655	108	89.3959	5.93467	87.2638	8.86186
RAMP2	3.67457	4.54373	0.00184037	0.0286842	78	646	12	324	5.78182	58.0879	1.59873	26.5856
SLC29A3	-3.8381	3.80922	0.00184223	0.0286842	487	30	115	12	36.0993	2.69758	15.3211	0.984651
ITM2A	-5.56169	7.66224	0.00184524	0.0286959	4714	15	3110	551	349.43	1.34879	414.337	45.2119
MBL1P	4.15728	0.881484	0.0018466	0.0286959	5	57	0	12	0.37063	5.1254	0	0.984651
GOLGA6D	3.68445	1.35286	0.00185225	0.028737	7	40	1	60	0.518882	3.59677	0.133227	4.92326
LOC100129924	4.80989	3.40486	0.00185086	0.028737	21	434	0	9	1.55664	39.025	0	0.738489
AMFR	-3.65945	5.12862	0.00185542	0.0287627	717	76	574	45	53.1483	6.83387	76.4724	3.69244
ACO2	-4.22968	5.7318	0.00186847	0.0289416	765	97	1091	32	56.7063	8.72217	145.351	2.62574
USP16	-3.71206	5.95399	0.00187357	0.0289971	1026	52	1151	176	76.0532	4.6758	153.345	14.4416
CCDC25	-3.54706	5.45003	0.00187687	0.0290247	895	61	712	102	66.3427	5.48508	94.8578	8.36954
CHERP	-3.75061	4.34394	0.0018845	0.0290852	586	52	233	19	43.4378	4.6758	31.0419	1.55903
CHN2	-3.59022	5.31799	0.00188535	0.0290852	512	50	837	79	37.9525	4.49596	111.511	6.48229
JAK2	-3.72374	5.80112	0.00188524	0.0290852	1136	47	909	167	84.2071	4.22621	121.104	13.7031
TSPAN13	-3.8435	4.11936	0.00188724	0.0290909	250	23	357	25	18.5315	2.06814	47.5621	2.05136
CMTM3	-4.00107	4.32258	0.00189435	0.0291139	470	53	295	13	34.8392	4.76572	39.302	1.06671
IRF5	-3.92661	5.3673	0.00189202	0.0291139	839	108	683	30	62.1917	9.71128	90.9942	2.46163
PRSS8	3.90826	1.76145	0.00189575	0.0291139	14	110	0	20	1.03776	9.89112	0	1.64109
PSME2	-4.41219	7.94328	0.00189635	0.0291139	4318	106	4582	549	320.076	9.53145	610.447	45.0478
TROVE2	-4.08305	6.99718	0.00189112	0.0291139	2525	139	2224	188	187.168	12.4988	296.297	15.4262
FAM216A	-3.78998	5.46978	0.00189933	0.0291363	672	20	831	189	49.8126	1.79839	110.712	15.5083
NS3BP	3.8271	1.47561	0.00190353	0.0291772	12	80	0	25	0.889511	7.19354	0	2.05136
LOC100506844	-5.09433	6.87158	0.00190591	0.0291903	3012	16	1624	331	223.267	1.43871	216.361	27.16
PHGDH	-4.58044	4.63012	0.0019108	0.0292418	320	45	537	8	23.7203	4.04637	71.543	0.656434
KIAA0586	-3.57427	4.71013	0.00191444	0.0292741	574	52	406	42	42.5483	4.6758	54.0903	3.44628
GAR1	-4.0038	3.4319	0.00192073	0.0293255	160	13	222	14	11.8602	1.16895	29.5764	1.14876
LOC100129858	-4.4032	1.79325	0.00192394	0.0293255	88	0	44	12	6.52308	0	5.862	0.984651
NME4	-3.78538	6.18473	0.00192263	0.0293255	546	26	1718	251	40.4728	2.3379	228.884	20.5956
UMOD	3.57165	1.58244	0.00192112	0.0293255	10	90	1	25	0.741259	8.09274	0.133227	2.05136
VN1R5	3.8955	1.1737	0.00192637	0.0293391	4	74	1	13	0.296504	6.65403	0.133227	1.06671
C10orf82	5.30135	2.82899	0.00194089	0.0294674	5	29	0	293	0.37063	2.60766	0	24.0419
FBXO7	-4.86056	8.0261	0.00194096	0.0294674	4631	46	4762	748	343.277	4.13629	634.428	61.3766
KIAA0196	-3.79606	6.05005	0.00194035	0.0294674	1157	47	1193	202	85.7637	4.22621	158.94	16.575
MIR137HG	4.02503	4.00971	0.00193699	0.0294674	36	638	2	37	2.66853	57.3685	0.266454	3.03601
MIR155HG	-3.88366	2.62613	0.00194645	0.0295274	97	10	123	7	7.19022	0.899193	16.387	0.57438
SNRK	-3.95176	4.43534	0.00195061	0.0295436	555	65	287	13	41.1399	5.84475	38.2362	1.06671
ZNF726	-4.4255	1.46021	0.00195014	0.0295436	93	0	20	6	6.89371	0	2.66454	0.492326
FBXO28	-3.54026	5.24786	0.00195759	0.0296102	1446	120	229	27	107.186	10.7903	30.509	2.21547
SFSWAP	-3.96715	5.47614	0.00195966	0.0296102	688	90	876	36	50.9987	8.09274	116.707	2.95395
ZNF473	-3.65994	4.43324	0.00195947	0.0296102	526	46	306	29	38.9902	4.13629	40.7675	2.37957
RRAGC	-3.86255	4.4748	0.00196132	0.0296119	534	61	318	17	39.5833	5.48508	42.3663	1.39492
LYPLA2	-3.92423	4.38281	0.00196988	0.0297177	343	39	401	20	25.4252	3.50685	53.4241	1.64109
LPXN	-3.85616	5.02221	0.00197805	0.0298174	366	9	673	161	27.1301	0.809274	89.6619	13.2107
MFN1	-4.03783	5.14181	0.0019802	0.0298262	991	134	406	14	73.4588	12.0492	54.0903	1.14876
SNRNP27	-3.77502	5.55078	0.00200283	0.0301434	1009	31	724	165	74.7931	2.7875	96.4565	13.539
CDC34	-3.95229	4.51967	0.00201196	0.030257	181	22	567	26	13.4168	1.97822	75.5398	2.13341
CRELD2	-4.20769	3.21748	0.00201682	0.0302706	138	14	193	7	10.2294	1.25887	25.7129	0.57438
SENP7	-4.10673	6.29584	0.00201762	0.0302706	1587	171	1329	55	117.638	15.3762	177.059	4.51299
WBP4	-3.51453	4.77205	0.00201449	0.0302706	765	53	326	48	56.7063	4.76572	43.4321	3.93861
NDUFS1	-4.06879	5.75152	0.00202958	0.0304263	1705	32	557	138	126.385	2.87742	74.2076	11.3235
CINP	-3.51842	4.84621	0.00203494	0.0304668	703	47	402	61	52.1105	4.22621	53.5574	5.00531
ZSCAN31	-3.75322	2.84488	0.00203547	0.0304668	182	14	97	9	13.4909	1.25887	12.923	0.738489
GSPT2	-5.32664	4.76706	0.00203796	0.03048	343	0	547	138	25.4252	0	72.8753	11.3235
DGUOK	-5.33618	5.91014	0.00204628	0.0305582	1277	3	946	240	94.6588	0.269758	126.033	19.693
HIST1H3E	-4.02974	2.13789	0.00204747	0.0305582	121	16	49	1	8.96924	1.43871	6.52813	0.0820543
PCDHGA6	3.81686	1.71908	0.00204798	0.0305582	15	101	0	24	1.11189	9.08185	0	1.9693
ZNF134	-3.91119	4.44347	0.0020521	0.0305959	338	40	430	21	25.0546	3.59677	57.2877	1.72314
CAPN7	-3.64545	5.44784	0.00205898	0.0306745	708	78	829	64	52.4812	7.0137	110.445	5.25147
SRXN1	-4.71828	4.65575	0.00206575	0.0307514	446	2	435	121	33.0602	0.179839	57.9539	9.92857
HAPLN2	3.54803	2.04119	0.00206966	0.0307856	8	56	4	112	0.593008	5.03548	0.532909	9.19008
CCDC107	-4.21319	1.7406	0.00208034	0.0308983	90	13	37	0	6.67134	1.16895	4.92941	0
GNPTG	-3.65915	5.54923	0.00208208	0.0308983	1047	41	704	149	77.6099	3.68669	93.792	12.2261
HDAC6	-3.51877	5.13042	0.00208097	0.0308983	757	70	547	60	56.1133	6.29435	72.8753	4.92326
OR2L3	3.98173	1.13875	0.0020928	0.0310332	7	73	0	10	0.518882	6.56411	0	0.820543
CLPP	-4.76968	4.70287	0.00210049	0.0311231	318	47	577	6	23.5721	4.22621	76.8721	0.492326
SLCO1B7	4.09847	0.798692	0.00210252	0.0311291	5	41	0	24	0.37063	3.68669	0	1.9693
CASP1	-3.78205	4.39666	0.00210651	0.031164	325	35	416	27	24.0909	3.14718	55.4225	2.21547
PPIL4	-4.53693	5.91333	0.00211123	0.0312096	1891	17	638	167	140.172	1.52863	84.999	13.7031
LOC100129520	3.51108	1.49085	0.00211647	0.0312629	10	79	1	28	0.741259	7.10362	0.133227	2.29752
CRISP1	4.3348	4.41661	0.00213394	0.0314966	16	841	8	79	1.18602	75.6221	1.06582	6.48229
ASNSD1	-3.55972	5.64194	0.00213761	0.0315021	1354	76	626	107	100.367	6.83387	83.4003	8.77981
TEX30	-4.79569	4.43326	0.00213681	0.0315021	156	22	554	6	11.5636	1.97822	73.8079	0.492326
KCNA2	4.01484	2.28842	0.0021408	0.0315249	22	161	0	29	1.63077	14.477	0	2.37957
NPM3	-3.85213	2.09406	0.00214626	0.031581	109	2	54	14	8.07973	0.179839	7.19427	1.14876
FCHO2	-3.89563	3.62642	0.00215232	0.0316457	271	24	196	13	20.0881	2.15806	26.1125	1.06671
SCML1	-4.02444	3.70813	0.00215449	0.0316533	262	28	223	10	19.421	2.51774	29.7097	0.820543
MLX	-3.94645	4.91601	0.00216091	0.0317232	499	68	573	23	36.9888	6.11451	76.3392	1.88725
FAM103A1	-3.76223	5.26918	0.00216808	0.031804	744	21	634	158	55.1497	1.88831	84.4661	12.9646
MTFR1L	-3.99558	6.75222	0.00217273	0.0318478	1922	66	1944	296	142.47	5.93467	258.994	24.2881
C15orf59	3.33787	1.50232	0.00217445	0.0318487	5	41	4	70	0.37063	3.68669	0.532909	5.7438
GABRA1	4.23483	2.77689	0.00218187	0.0318811	24	146	1	136	1.77902	13.1282	0.133227	11.1594
GPS2	-4.54116	6.09322	0.00218308	0.0318811	1441	13	1072	273	106.815	1.16895	142.82	22.4008
MGC16025	4.1033	1.97476	0.002182	0.0318811	4	142	2	18	0.296504	12.7685	0.266454	1.47698
PJA2	-4.10916	7.39528	0.00218334	0.0318811	4572	242	2229	189	338.904	21.7605	296.964	15.5083
GALE	-4.65236	4.26663	0.00218818	0.0319274	403	54	316	4	29.8728	4.85564	42.0998	0.328217
MEIS3P1	4.26558	3.5609	0.00219208	0.0319599	24	151	4	365	1.77902	13.5778	0.532909	29.9498
MED11	-3.78316	2.61927	0.00219639	0.03196	115	12	109	7	8.52448	1.07903	14.5218	0.57438
UFM1	-4.18893	7.25142	0.00219632	0.03196	2938	85	2659	368	217.782	7.64314	354.251	30.196
ZSCAN10	3.58009	2.20252	0.0021971	0.03196	15	136	2	46	1.11189	12.229	0.266454	3.7745
C20orf141	3.699	0.913076	0.00220323	0.0320004	4	28	1	44	0.296504	2.51774	0.133227	3.61039
NSDHL	-3.60385	4.50424	0.0022029	0.0320004	383	19	413	74	28.3902	1.70847	55.0229	6.07202
STRA13	-4.61475	4.41665	0.00220551	0.0320092	410	57	374	5	30.3916	5.1254	49.827	0.410271
LOC100505761	-3.62261	5.18559	0.0022091	0.032037	689	79	629	48	51.0728	7.10362	83.7999	3.93861
EFHD1	3.89291	1.34199	0.00221536	0.0320921	9	85	0	11	0.667134	7.64314	0	0.902597
MIR3648	3.5974	4.63061	0.00221626	0.0320921	98	658	12	363	7.26434	59.1669	1.59873	29.7857
GMCL1	-3.59454	5.3202	0.00222287	0.0321391	1094	125	480	38	81.0938	11.2399	63.9491	3.11806
NRIP1	-4.29597	7.80662	0.00222204	0.0321391	6815	184	2597	333	505.168	16.5452	345.991	27.3241
MSN	-4.40708	7.76642	0.00222521	0.0321464	2483	186	4919	195	184.055	16.725	655.345	16.0006
ZNF133	-3.77714	4.13473	0.00222674	0.0321464	391	39	272	19	28.9832	3.50685	36.2378	1.55903
C6orf136	-4.05807	3.41542	0.0022344	0.0322326	126	12	241	12	9.33987	1.07903	32.1078	0.984651
SYT8	3.5206	1.58904	0.00223768	0.0322556	7	92	2	25	0.518882	8.27258	0.266454	2.05136
GPR126	-3.45398	5.00221	0.00225736	0.0324904	1116	81	255	39	82.7246	7.28346	33.9729	3.20012
SEPHS2	-4.12725	6.18446	0.0022566	0.0324904	2041	37	890	211	151.291	3.32701	118.572	17.3135
LCMT1	-3.67133	5.14338	0.00226512	0.0325589	799	98	529	35	59.2266	8.81209	70.4772	2.8719
TM9SF3	-4.14297	7.01629	0.00226553	0.0325589	3575	98	1669	260	265	8.81209	222.356	21.3341
ITGA10	3.86986	3.91919	0.00227367	0.0326513	32	219	10	436	2.37203	19.6923	1.33227	35.7757
ARMCX2	-4.0982	3.88005	0.00227717	0.0326525	269	31	268	10	19.9399	2.7875	35.7049	0.820543
PANK2	-3.50063	5.58316	0.00227631	0.0326525	1200	77	653	106	88.9511	6.92379	86.9974	8.69775
ACO1	-4.05264	5.00944	0.00228609	0.0327393	608	88	561	18	45.0686	7.9129	74.7405	1.47698
KIF23	3.78465	5.31562	0.002289	0.0327393	78	398	27	1373	5.78182	35.7879	3.59714	112.661
PLAA	-3.54399	4.79626	0.00229007	0.0327393	765	36	338	70	56.7063	3.23709	45.0308	5.7438
TSSC1	-4.08432	4.26507	0.0022887	0.0327393	853	16	69	17	63.2294	1.43871	9.19268	1.39492
CCDC172	4.06993	0.779018	0.00229638	0.0328049	5	39	0	25	0.37063	3.50685	0	2.05136
IDI1	-4.49042	7.52963	0.00230304	0.0328264	2767	42	3604	619	205.106	3.77661	480.151	50.7916
MYL12B	-5.733	8.56825	0.00230023	0.0328264	7778	19	6340	1166	576.552	1.70847	844.661	95.6753
SEC13	-3.6911	5.87848	0.00230182	0.0328264	774	74	1229	103	57.3735	6.65403	163.736	8.45159
FOXC1	4.21885	2.01617	0.0023113	0.0328951	4	18	1	157	0.296504	1.61855	0.133227	12.8825
GUCY1B3	-4.32898	5.99929	0.00230962	0.0328951	1328	178	1048	25	98.4393	16.0056	139.622	2.05136
MGST2	-3.6716	4.92205	0.00231465	0.0329183	481	16	554	132	35.6546	1.43871	73.8079	10.8312
LMO3	3.93146	2.16107	0.00232471	0.0330123	20	150	0	23	1.48252	13.4879	0	1.88725
LOC100130417	3.46701	2.03515	0.00232369	0.0330123	7	52	5	115	0.518882	4.6758	0.666136	9.43624
DNAJC8	-4.82022	7.16151	0.00233244	0.0330852	3432	27	2103	434	254.4	2.42782	280.177	35.6116
VAMP2	-3.42524	5.41789	0.00233331	0.0330852	670	47	802	132	49.6644	4.22621	106.848	10.8312
WASL	-3.54712	4.6223	0.00233854	0.0331348	783	79	231	22	58.0406	7.10362	30.7755	1.80519
NFE2	-5.00514	9.15953	0.00234461	0.0331963	9871	69	10455	1916	731.697	6.20443	1392.89	157.216
PITPNA-AS1	-3.63962	1.50334	0.00235126	0.0332657	76	11	30	1	5.63357	0.989112	3.99682	0.0820543
C14orf159	-4.32032	6.07121	0.00236543	0.0334263	1296	170	1168	29	96.0672	15.2863	155.609	2.37957
C15orf43	3.82244	3.0617	0.00236611	0.0334263	24	217	4	127	1.77902	19.5125	0.532909	10.4209
COX17	-3.56368	4.74644	0.00237845	0.0335759	719	30	336	76	53.2966	2.69758	44.7644	6.23613
DDX3Y	-4.6776	6.49577	0.00239495	0.0337838	4642	158	3	0	344.093	14.2072	0.399682	0
PLEKHB1	-3.99648	2.36767	0.00240094	0.0338434	26	0	131	26	1.92727	0	17.4528	2.13341
CS	-4.06357	7.22872	0.00241761	0.0339531	3934	149	2053	259	291.611	13.398	273.516	21.2521
GOLGB1	-3.82088	6.49002	0.00241354	0.0339531	1044	40	1896	328	77.3875	3.59677	252.599	26.9138
LINC00184	3.49051	1.87429	0.00241638	0.0339531	7	96	4	49	0.518882	8.63225	0.532909	4.02066
SEZ6L	4.08594	3.94823	0.00241455	0.0339531	48	277	5	381	3.55805	24.9076	0.666136	31.2627
ZNF582	-3.40235	2.17273	0.00241712	0.0339531	96	7	69	11	7.11609	0.629435	9.19268	0.902597
KIF5B	-4.42695	7.11026	0.00242121	0.0339787	3620	53	1872	365	268.336	4.76572	249.401	29.9498
PAK1IP1	-3.73568	4.18181	0.00242558	0.034015	154	15	437	34	11.4154	1.34879	58.2203	2.78985
EFCAB9	3.79092	2.63159	0.00242848	0.0340308	13	83	4	178	0.963637	7.4633	0.532909	14.6057
FOLR3	3.82267	1.52041	0.00243571	0.0341001	11	98	0	11	0.815385	8.81209	0	0.902597
NENF	-3.62888	5.58569	0.00243699	0.0341001	875	33	820	187	64.8602	2.96734	109.246	15.3442
DDX26B	-3.67986	5.52325	0.00243994	0.0341163	1472	186	414	26	109.113	16.725	55.1561	2.13341
AIMP1	-4.21044	6.50174	0.0024484	0.0342032	2092	35	1344	307	155.071	3.14718	179.057	25.1907
CCDC41	-3.55675	4.30455	0.00244973	0.0342032	410	30	320	42	30.3916	2.69758	42.6327	3.44628
RPA3	-4.0466	3.59429	0.00245222	0.0342129	273	29	186	8	20.2364	2.60766	24.7803	0.656434
ACTL6B	4.07793	0.78834	0.00245493	0.0342258	5	50	0	14	0.37063	4.49596	0	1.14876
PRMT10	-3.73057	5.45807	0.00246402	0.0343275	1338	173	438	25	99.1805	15.556	58.3535	2.05136
UBQLN2	-3.62065	5.8863	0.00246772	0.034354	1480	72	812	147	109.706	6.47419	108.181	12.062
AKTIP	-3.65486	3.89592	0.00247958	0.0344439	246	17	281	34	18.235	1.52863	37.4369	2.78985
TRIAP1	-3.62551	5.96146	0.00247801	0.0344439	1804	88	724	130	133.723	7.9129	96.4565	10.6671
XPNPEP2	3.49437	1.64896	0.00247659	0.0344439	13	71	1	49	0.963637	6.38427	0.133227	4.02066
ABRACL	-4.36712	6.09173	0.00248562	0.0344777	1167	157	1279	29	86.505	14.1173	170.398	2.37957
FBXO22	-3.89354	5.55443	0.00248425	0.0344777	1551	215	386	16	114.969	19.3326	51.4257	1.31287
CCNG1	-5.88354	8.76033	0.00249986	0.0345998	11889	23	5718	1086	881.283	2.06814	761.793	89.1109
SLC35D2	-3.52126	4.56493	0.00249943	0.0345998	756	70	222	24	56.0392	6.29435	29.5764	1.9693
SLC5A7	3.73085	2.64843	0.00249822	0.0345998	23	179	2	72	1.7049	16.0956	0.266454	5.90791
PSMD12	-3.48101	5.6738	0.00250497	0.0346454	1460	118	589	78	108.224	10.6105	78.4708	6.40023
CKS1B	-3.4601	4.98475	0.0025128	0.0346975	429	43	645	71	31.8	3.86653	85.9316	5.82585
MID1IP1	-3.98521	2.95087	0.00251599	0.0346975	137	3	138	28	10.1553	0.269758	18.3854	2.29752
TBC1D19	-6.07551	3.99982	0.00251586	0.0346975	119	14	415	0	8.82099	1.25887	55.2893	0
TIFAB	3.86031	0.937738	0.00251116	0.0346975	7	47	0	24	0.518882	4.22621	0	1.9693
TRPC2	3.80102	1.3654	0.00251887	0.0347121	10	85	0	12	0.741259	7.64314	0	0.984651
LCLAT1	-3.6096	4.9104	0.00252519	0.0347741	576	71	514	37	42.6965	6.38427	68.4788	3.03601
NDRG4	3.90147	4.23688	0.00253472	0.0348301	66	742	1	31	4.89231	66.7201	0.133227	2.54368
RPS6KC1	-3.61288	5.64512	0.00253433	0.0348301	1031	118	812	63	76.4238	10.6105	108.181	5.16942
SLC24A5	3.53473	1.57157	0.00253298	0.0348301	6	29	2	91	0.444756	2.60766	0.266454	7.46694
TRIM28	-4.63922	7.02772	0.00254216	0.0349072	1944	19	2503	528	144.101	1.70847	333.468	43.3247
NHLRC3	-3.97637	5.04538	0.0025598	0.0350991	549	81	622	22	40.6951	7.28346	82.8673	1.80519
XRCC6BP1	-4.02736	3.54107	0.0025581	0.0350991	195	21	224	10	14.4546	1.88831	29.8429	0.820543
TSPAN3	-5.19669	7.49046	0.00256908	0.035201	3862	407	2961	27	286.274	36.5972	394.486	2.21547
MYNN	-3.46008	5.64227	0.00257172	0.035212	1488	105	544	85	110.299	9.44153	72.4756	6.97461
RABEPK	-3.70968	5.02193	0.00258156	0.0353214	347	46	733	43	25.7217	4.13629	97.6556	3.52833
FAM92A1	-3.9967	3.39613	0.00258571	0.0353528	208	21	182	9	15.4182	1.88831	24.2474	0.738489
DUSP12	-3.92502	3.878	0.00260766	0.035602	299	34	246	12	22.1637	3.05726	32.7739	0.984651
PUS7L	-3.79528	5.65513	0.0026073	0.035602	1326	178	633	32	98.291	16.0056	84.3328	2.62574
APOBEC3C	-3.77132	6.25997	0.00262883	0.0358572	1223	45	1425	275	90.656	4.04637	189.849	22.5649
NGRN	-4.36755	6.45534	0.0026301	0.0358572	1656	213	1550	37	122.753	19.1528	206.502	3.03601
RASL11B	3.66521	2.56081	0.00263725	0.035929	22	169	2	66	1.63077	15.1964	0.266454	5.41558
ACTL6A	-3.43241	5.60533	0.00265253	0.0360936	681	53	965	142	50.4798	4.76572	128.564	11.6517
CHPT1	-3.64008	4.77569	0.00265311	0.0360936	524	17	450	115	38.842	1.52863	59.9523	9.43624
C7orf63	3.57924	4.67106	0.00266526	0.0362332	44	761	28	309	3.26154	68.4286	3.73036	25.3548
C1orf198	-3.95618	4.45268	0.0026706	0.03628	287	40	466	18	21.2741	3.59677	62.0839	1.47698
C10orf95	-3.67931	1.2641	0.00267279	0.0362839	14	0	60	12	1.03776	0	7.99363	0.984651
RWDD2A	-3.85699	2.96924	0.0026777	0.036299	281	26	51	3	20.8294	2.3379	6.79459	0.246163
SELL	-4.19946	8.31113	0.00267698	0.036299	3648	120	6921	832	270.411	10.7903	922.066	68.2692
RNF139	-5.49448	5.67858	0.00270139	0.0365941	929	1	871	246	68.863	0.0899193	116.041	20.1854
ZNF146	-4.02982	6.92644	0.00270771	0.0366538	2807	83	1843	311	208.072	7.4633	245.538	25.5189
COL4A5	4.21885	4.46111	0.00271193	0.0366744	27	123	8	883	2.0014	11.0601	1.06582	72.4539
EIF2B5	-4.22758	6.27526	0.00271307	0.0366744	1869	27	1094	280	138.541	2.42782	145.751	22.9752
INPP5K	-3.71283	4.88074	0.00271807	0.0366901	741	103	388	21	54.9273	9.26169	51.6922	1.72314
POLR3F	-3.71835	3.54779	0.00271648	0.0366901	139	9	255	30	10.3035	0.809274	33.9729	2.46163
MTX2	-3.38341	5.38142	0.00272498	0.036735	540	52	855	109	40.028	4.6758	113.909	8.94392
TLR2	-3.95538	2.62301	0.00272524	0.036735	114	15	110	4	8.45036	1.34879	14.655	0.328217
PRMT2	-3.81636	6.76286	0.00272959	0.0367677	2006	103	1923	252	148.697	9.26169	256.196	20.6777
TBCB	-5.05133	5.75007	0.00274537	0.0369542	1005	3	894	264	74.4966	0.269758	119.105	21.6623
C5orf34	-4.95453	2.949	0.00274848	0.0369544	166	0	121	29	12.3049	0	16.1205	2.37957
LYN	-3.75351	6.56589	0.00275168	0.0369544	2090	104	1478	218	154.923	9.35161	196.91	17.8878
NMRK1	-3.80719	4.21736	0.00275291	0.0369544	492	58	235	13	36.47	5.21532	31.3084	1.06671
ZNF366	3.5032	1.79519	0.00275311	0.0369544	14	101	1	32	1.03776	9.08185	0.133227	2.62574
ATG16L1	-3.80102	4.91403	0.0027566	0.0369678	762	110	394	18	56.484	9.89112	52.4915	1.47698
CD164	-5.74578	9.19013	0.00275798	0.0369678	14365	32	8470	1710	1064.82	2.87742	1128.43	140.313
R3HCC1L	-3.54019	5.06505	0.00276929	0.0370934	414	51	712	57	30.6881	4.58588	94.8578	4.67709
PRIM1	-3.86812	4.2642	0.00278943	0.0373369	394	50	316	15	29.2056	4.49596	42.0998	1.23081
TMEM161B-AS1	-3.20711	1.68691	0.00279732	0.0374163	76	8	42	6	5.63357	0.719354	5.59554	0.492326
FLJ38576	3.81351	1.95883	0.0028057	0.0374527	19	123	0	25	1.40839	11.0601	0	2.05136
LTA4H	-4.00157	7.41791	0.00280787	0.0374527	4062	183	2568	297	301.1	16.4552	342.128	24.3701
MIR3687	3.44109	5.17613	0.0028033	0.0374527	161	1054	17	419	11.9343	94.7749	2.26486	34.3807
TMEM194A	-3.53053	5.52555	0.00280646	0.0374527	1483	181	409	33	109.929	16.2754	54.4899	2.70779
ATF7IP	-4.41345	5.75054	0.00281388	0.0375067	1334	12	729	220	98.884	1.07903	97.1227	18.0519
C14orf166	-4.49614	7.22159	0.00282242	0.0375136	3526	44	2208	457	261.368	3.95645	294.166	37.4988
DERL2	-3.38338	4.88718	0.00281776	0.0375136	623	43	463	82	46.1805	3.86653	61.6842	6.72845
PM20D1	3.83919	3.56296	0.00281956	0.0375136	42	420	2	61	3.11329	37.7661	0.266454	5.00531
RNF6	-4.12247	6.38772	0.00282189	0.0375136	1531	26	1426	359	113.487	2.3379	189.982	29.4575
TRIQK	-3.93472	4.6223	0.00282422	0.0375136	406	61	466	17	30.0951	5.48508	62.0839	1.39492
HSPD1	-4.27131	8.92425	0.00283694	0.0376565	9966	236	8127	1229	738.739	21.221	1082.74	100.845
COMMD7	-3.62811	6.32212	0.0028433	0.0376624	999	68	1675	215	74.0518	6.11451	223.156	17.6417
PET117	-3.55248	1.59668	0.00284314	0.0376624	86	13	28	1	6.37483	1.16895	3.73036	0.0820543
UQCRC2	-5.17221	7.65216	0.00283986	0.0376624	4316	20	3207	680	319.928	1.79839	427.26	55.7969
NUDT11	-3.68505	3.91782	0.00284941	0.0377124	415	17	186	36	30.7623	1.52863	24.7803	2.95395
TMOD4	-3.62532	1.44032	0.00285102	0.0377124	17	0	66	15	1.26014	0	8.793	1.23081
ACAA1	-3.37892	5.21206	0.00285832	0.0377828	516	37	729	125	38.249	3.32701	97.1227	10.2568
PEBP1	-4.04644	7.063	0.00286529	0.0378488	1993	58	2604	435	147.733	5.21532	346.924	35.6936
SUMO1	-4.00249	6.5565	0.00286761	0.0378533	2022	48	1473	319	149.883	4.31613	196.244	26.1753
BHLHE40	-4.95264	5.34475	0.00287792	0.0379108	234	39	1071	8	17.3455	3.50685	142.686	0.656434
OR9Q1	3.5788	2.1923	0.0028767	0.0379108	12	154	2	28	0.889511	13.8476	0.266454	2.29752
TMEM120A	-3.67903	3.01051	0.00287607	0.0379108	210	11	105	16	15.5664	0.989112	13.9889	1.31287
LRRC6	-3.35683	1.60751	0.00288792	0.0379902	24	3	75	8	1.77902	0.269758	9.99204	0.656434
MCM7	-3.90998	6.8306	0.00288683	0.0379902	2427	88	1826	297	179.904	7.9129	243.273	24.3701
KCNN4	-3.46792	5.70297	0.00289504	0.0380577	998	60	873	158	73.9777	5.39516	116.307	12.9646
FUT8	-4.01453	4.9069	0.00289788	0.0380687	565	89	519	16	41.8812	8.00282	69.1449	1.31287
SLCO1B3	3.9078	3.03856	0.0029002	0.0380731	15	95	5	259	1.11189	8.54233	0.666136	21.2521
COL18A1-AS1	3.91694	2.30814	0.00291127	0.0380827	21	177	0	16	1.55664	15.9157	0	1.31287
FLVCR1-AS1	-3.5812	2.39892	0.00291289	0.0380827	51	6	125	10	3.78042	0.539516	16.6534	0.820543
LOC340073	3.4152	1.71421	0.00290729	0.0380827	13	101	1	24	0.963637	9.08185	0.133227	1.9693
PPP1R12A	-4.19919	7.01307	0.00291218	0.0380827	3127	62	1868	370	231.792	5.575	248.868	30.3601
PRSS3	3.75725	1.4749	0.00290725	0.0380827	11	95	0	10	0.815385	8.54233	0	0.820543
SCYL2	-3.36806	5.07836	0.00290848	0.0380827	802	53	476	90	59.449	4.76572	63.4162	7.38489
HLA-DPB1	-4.15833	7.32618	0.00292275	0.0381693	2424	60	3112	523	179.681	5.39516	414.603	42.9144
KAT2B	-3.5439	4.09809	0.0029235	0.0381693	489	35	198	27	36.2476	3.14718	26.379	2.21547
IL7	-4.40826	3.53501	0.00292631	0.0381798	153	20	252	5	11.3413	1.79839	33.5733	0.410271
NUBP2	-3.75072	4.6575	0.00292988	0.0382003	234	34	595	30	17.3455	3.05726	79.2702	2.46163
FBF1	4.76623	6.46393	0.00293328	0.0382186	63	303	18	3865	4.66993	27.2455	2.39809	317.14
CALHM2	3.38204	1.56835	0.0029457	0.0383543	12	86	1	26	0.889511	7.73306	0.133227	2.13341
IQUB	4.44986	3.14978	0.00295686	0.0384547	29	156	1	218	2.14965	14.0274	0.133227	17.8878
KCNC3	3.75436	2.01719	0.00295743	0.0384547	10	147	1	14	0.741259	13.2181	0.133227	1.14876
ACSS1	-3.72425	5.78812	0.00296232	0.038492	1090	32	892	228	80.7973	2.87742	118.839	18.7084
NAE1	-4.05443	5.63632	0.0029688	0.0385477	1119	17	724	219	82.9469	1.52863	96.4565	17.9699
OTUD6B	-4.29274	5.04594	0.00297265	0.0385477	424	70	707	14	31.4294	6.29435	94.1917	1.14876
PF4	3.93581	6.98011	0.00297239	0.0385477	244	4545	51	856	18.0867	408.683	6.79459	70.2385
ALCAM	-3.64624	4.80319	0.00298197	0.0386423	693	97	372	22	51.3693	8.72217	49.5605	1.80519
FAM49B	-3.54895	6.06175	0.0030015	0.0388468	687	42	1460	232	50.9245	3.77661	194.512	19.0366
TNKS2	-3.55595	6.07637	0.00300182	0.0388468	1611	91	966	165	119.417	8.18266	128.698	13.539
ATOH8	3.76491	2.94723	0.00300834	0.0389048	25	261	2	51	1.85315	23.4689	0.266454	4.18477
MPND	-3.91694	2.03821	0.00301233	0.0389302	39	0	90	24	2.89091	0	11.9905	1.9693
PPAP2B	3.73427	3.03027	0.0030458	0.039336	26	255	3	77	1.92727	22.9294	0.399682	6.31818
APOO	-3.47355	2.55346	0.00305085	0.0393583	136	8	84	15	10.0811	0.719354	11.1911	1.23081
CRYZ	-4.51203	4.92668	0.00305164	0.0393583	386	65	656	9	28.6126	5.84475	87.3971	0.738489
CD22	3.7213	3.22975	0.00306171	0.0394319	28	248	5	138	2.07553	22.3	0.666136	11.3235
PFKP	-3.8876	5.17197	0.0030614	0.0394319	492	78	745	28	36.47	7.0137	99.2543	2.29752
ZFP37	-4.17129	2.34467	0.00306354	0.0394319	18	3	147	4	1.33427	0.269758	19.5844	0.328217
ALG12	-3.85619	4.22448	0.00307138	0.0394486	193	25	432	21	14.3063	2.24798	57.5542	1.72314
LOC401397	-4.26963	5.52519	0.00307309	0.0394486	1076	180	654	13	79.7595	16.1855	87.1306	1.06671
PAXBP1	-4.1522	6.89563	0.0030712	0.0394486	2744	55	1782	372	203.402	4.94556	237.411	30.5242
UGP2	-3.98863	6.3676	0.0030691	0.0394486	1213	25	1553	388	89.9148	2.24798	206.902	31.8371
HDHD1	-5.00381	3.42217	0.00307679	0.0394697	66	9	288	2	4.89231	0.809274	38.3694	0.164109
ZFAND1	-4.89053	7.21199	0.00308013	0.039486	3078	363	2477	31	228.16	32.6407	330.004	2.54368
ABCB1	-4.28907	5.46758	0.00308514	0.0395236	556	93	952	19	41.214	8.36249	126.832	1.55903
CNGA1	4.18642	5.29103	0.00309006	0.0395602	47	190	14	1616	3.48392	17.0847	1.86518	132.6
NAT10	-3.73953	5.44951	0.00309772	0.0396318	1130	168	551	27	83.7623	15.1064	73.4082	2.21547
ZFAND4	-3.55747	4.20011	0.00310525	0.0397015	597	30	173	33	44.2532	2.69758	23.0483	2.70779
DCTN6	-3.83285	3.00547	0.00310752	0.039704	110	12	170	10	8.15385	1.07903	22.6486	0.820543
FAM102B	-3.54507	5.19478	0.00311045	0.0397149	750	102	589	42	55.5945	9.17177	78.4708	3.44628
LOC100507463	-3.51807	4.14256	0.00311569	0.0397552	501	29	206	36	37.1371	2.60766	27.4448	2.95395
AP3B1	-3.3705	5.50844	0.00313195	0.0398828	619	38	891	180	45.884	3.41693	118.705	14.7698
FOXI3	4.38562	2.88598	0.00312789	0.0398828	6	29	2	303	0.444756	2.60766	0.266454	24.8624
RFX5	-4.24211	6.48474	0.00313052	0.0398828	2061	28	1308	349	152.774	2.51774	174.261	28.6369
MRPL43	-3.57324	4.97093	0.00313435	0.0398868	607	85	527	35	44.9944	7.64314	70.2108	2.8719
ACSS2	-3.6793	4.92852	0.00313889	0.0398928	588	86	514	28	43.5861	7.73306	68.4788	2.29752
EIF1B-AS1	-3.79765	3.03224	0.00314099	0.0398928	320	11	45	9	23.7203	0.989112	5.99523	0.738489
LINC00707	4.01919	4.49971	0.00314108	0.0398928	26	115	11	917	1.92727	10.3407	1.4655	75.2438
ATXN10	-4.32139	7.61418	0.0031433	0.0398944	4742	84	2857	536	351.505	7.55322	380.63	43.9811
PRLHR	3.4279	1.71718	0.00315046	0.0399588	15	76	1	49	1.11189	6.83387	0.133227	4.02066
ABHD4	-3.7081	5.0125	0.00316176	0.0400755	674	101	511	26	49.9609	9.08185	68.0791	2.13341
AMN1	-3.55863	4.17587	0.00316457	0.0400797	574	57	169	16	42.5483	5.1254	22.5154	1.31287
SLC2A8	-3.47388	2.65375	0.00316629	0.0400797	199	15	57	8	14.7511	1.34879	7.59395	0.656434
PRKG2	-3.45414	2.59103	0.00317443	0.0401563	153	10	78	13	11.3413	0.899193	10.3917	1.06671
SNRPD1	-3.78862	6.5601	0.00318004	0.0402006	1362	49	1830	353	100.96	4.40605	243.806	28.9652
MANSC4	5.47604	3.25377	0.00319149	0.0403187	5	26	0	414	0.37063	2.3379	0	33.9705
LOC388499	3.55932	1.24397	0.00319926	0.0403902	4	73	2	18	0.296504	6.56411	0.266454	1.47698
ARHGEF33	3.73803	3.45098	0.00321097	0.0405112	40	357	3	87	2.96504	32.1012	0.399682	7.13872
SLC22A10	3.54762	2.03055	0.0032172	0.040563	10	138	2	24	0.741259	12.4089	0.266454	1.9693
GBGT1	-3.72426	3.36344	0.00322254	0.0406036	234	21	156	13	17.3455	1.88831	20.7834	1.06671
APH1A	-3.61809	4.00355	0.00323125	0.0406062	369	40	237	19	27.3525	3.59677	31.5749	1.55903
LOC442497	3.44672	1.60289	0.00322654	0.0406062	7	98	2	20	0.518882	8.81209	0.266454	1.64109
PET112	-3.34267	5.02846	0.00323095	0.0406062	846	83	417	55	62.7105	7.4633	55.5558	4.51299
SCGB2A1	4.48396	2.44188	0.00323098	0.0406062	3	12	1	231	0.222378	1.07903	0.133227	18.9545
FA2H	4.1384	2.0658	0.00323567	0.0406331	18	80	0	86	1.33427	7.19354	0	7.05667
TFB2M	-4.07732	4.04964	0.00323764	0.0406331	131	19	413	13	9.7105	1.70847	55.0229	1.06671
CAMKMT	-3.56872	3.81871	0.00324666	0.0407195	410	32	158	19	30.3916	2.87742	21.0499	1.55903
RNF138	-3.49308	5.88941	0.00327309	0.0410242	1255	67	925	182	93.0281	6.02459	123.235	14.9339
RDX	-4.12065	7.21001	0.00327575	0.0410306	2766	63	2563	493	205.032	5.66492	341.461	40.4528
HINFP	-3.429	5.2923	0.00328521	0.0411221	783	99	640	58	58.0406	8.90201	85.2654	4.75915
TTC23L	3.19878	1.65399	0.00329457	0.0412123	7	40	4	84	0.518882	3.59677	0.532909	6.89256
MIR663B	3.63206	2.53432	0.00329692	0.0412148	24	142	2	88	1.77902	12.7685	0.266454	7.22078
SERPINA5	3.60242	1.65617	0.0033006	0.0412338	17	93	0	24	1.26014	8.36249	0	1.9693
PPBP	4.75652	9.88922	0.00332165	0.0414697	2174	40370	0	11	161.15	3630.04	0	0.902597
RALGAPB	-3.37968	5.64038	0.00332682	0.0415071	1645	162	433	54	121.937	14.5669	57.6874	4.43093
DHX32	-3.42011	4.60419	0.00333171	0.0415365	544	65	362	35	40.3245	5.84475	48.2283	2.8719
FGF9	4.1897	3.96386	0.00333788	0.0415365	31	145	5	548	2.2979	13.0383	0.666136	44.9657
PCDHB10	3.9232	1.64395	0.00333927	0.0415365	3	112	2	13	0.222378	10.071	0.266454	1.06671
VEZF1	-3.54781	6.33848	0.00334005	0.0415365	2632	180	770	110	195.099	16.1855	102.585	9.02597
ZNF17	-3.74098	4.2572	0.00333784	0.0415365	538	69	217	12	39.8798	6.20443	28.9103	0.984651
RNH1	-4.04051	5.89133	0.00334535	0.0415755	740	112	1277	41	54.8532	10.071	170.131	3.36423
DKFZp434J0226	3.54521	2.23543	0.00335066	0.0415901	18	160	1	24	1.33427	14.3871	0.133227	1.9693
LRRC43	3.82456	4.39632	0.00335088	0.0415901	40	858	3	32	2.96504	77.1508	0.399682	2.62574
FONG	-3.25298	1.77928	0.00335844	0.0416006	81	10	45	5	6.0042	0.899193	5.99523	0.410271
HBB	4.28932	2.86364	0.00335732	0.0416006	10	293	1	11	0.741259	26.3464	0.133227	0.902597
NHP2L1	-4.05841	6.77484	0.0033615	0.0416006	2223	47	1775	399	164.782	4.22621	236.478	32.7397
PRPS1	-3.61401	3.0762	0.00336261	0.0416006	106	6	178	27	7.85735	0.539516	23.7144	2.21547
SNX10	-3.3241	5.06628	0.0033588	0.0416006	206	16	806	137	15.2699	1.43871	107.381	11.2414
MINPP1	-4.33084	5.36018	0.00336663	0.0416234	1178	206	430	7	87.3204	18.5234	57.2877	0.57438
MIF4GD	-5.72094	5.09743	0.0033767	0.0417208	484	76	713	1	35.877	6.83387	94.991	0.0820543
GALNT1	-4.42001	7.17193	0.00338335	0.0417761	4058	51	1783	408	300.803	4.58588	237.544	33.4781
TBC1D25	-3.47696	4.24554	0.00338845	0.0418121	392	33	306	39	29.0574	2.96734	40.7675	3.20012
LRRC59	-3.49084	3.95983	0.0033936	0.0418216	445	32	178	26	32.986	2.87742	23.7144	2.13341
TEX2	-3.34579	4.73709	0.00339326	0.0418216	537	31	424	94	39.8056	2.7875	56.4884	7.7131
PDS5B	-3.74118	6.44854	0.00340748	0.0419475	1800	61	1393	305	133.427	5.48508	185.586	25.0266
TMEM242	-3.29499	5.11246	0.0034082	0.0419475	754	72	524	76	55.891	6.47419	69.8111	6.23613
SPCS2	-3.97528	6.98866	0.00341291	0.0419783	2764	78	1990	379	204.884	7.0137	265.122	31.0986
LRRC4C	4.25429	2.97746	0.0034237	0.0420096	41	249	0	60	3.03916	22.3899	0	4.92326
MSLN	3.46891	1.73108	0.00342212	0.0420096	11	112	1	16	0.815385	10.071	0.133227	1.31287
SLC39A8	-3.66671	6.64651	0.00342069	0.0420096	2239	150	1544	191	165.968	13.4879	205.703	15.6724
TAS2R5	-4.28075	0.307191	0.00342424	0.0420096	26	0	17	3	1.92727	0	2.26486	0.246163
AKAP7	-3.77434	3.66304	0.00342909	0.0420151	262	31	207	12	19.421	2.7875	27.578	0.984651
LGALS17A	3.87098	0.780622	0.00342774	0.0420151	6	42	0	21	0.444756	3.77661	0	1.72314
PDF	-3.40857	1.01133	0.00343998	0.0421057	62	7	14	1	4.59581	0.629435	1.86518	0.0820543
PTER	-3.53438	4.12116	0.00344529	0.0421057	545	26	174	36	40.3986	2.3379	23.1815	2.95395
TP53INP1	-5.19356	8.07291	0.00344469	0.0421057	7004	31	3670	804	519.178	2.7875	488.944	65.9716
TRIM22	-5.03876	6.95545	0.00344429	0.0421057	3096	14	1722	440	229.494	1.25887	229.417	36.1039
PIDD	3.70915	4.22916	0.0034588	0.0421899	57	306	11	493	4.22518	27.5153	1.4655	40.4528
SNORA32	-3.90746	0.60465	0.0034579	0.0421899	17	0	32	6	1.26014	0	4.26327	0.492326
ZNF181	-3.47508	4.77753	0.00345834	0.0421899	778	31	314	84	57.67	2.7875	41.8334	6.89256
BAMBI	-3.86744	2.86265	0.0034696	0.0422796	266	6	50	13	19.7175	0.539516	6.66136	1.06671
SLC4A1AP	-4.04739	5.80735	0.00347058	0.0422796	961	152	1029	31	71.235	13.6677	137.091	2.54368
NR1H3	-4.56094	3.80418	0.00347649	0.0423246	53	8	393	6	3.92868	0.719354	52.3583	0.492326
LOC400927	-4.43134	2.55305	0.00348983	0.04246	98	0	104	30	7.26434	0	13.8556	2.46163
CORO1C	-3.5311	6.30288	0.00350707	0.0425861	1636	99	1266	209	121.27	8.90201	168.666	17.1493
KIAA0317	-3.49767	6.10809	0.00350756	0.0425861	1868	113	861	149	138.467	10.1609	114.709	12.2261
MTX1	-3.61813	4.32356	0.00350911	0.0425861	475	61	283	19	35.2098	5.48508	37.7033	1.55903
ZFYVE21	-3.72824	4.96533	0.00350775	0.0425861	838	132	369	17	62.1175	11.8693	49.1609	1.39492
CCDC6	-3.5557	4.96382	0.00352218	0.0427176	636	92	502	33	47.1441	8.27258	66.8801	2.70779
FLJ16341	3.41767	5.46714	0.00353945	0.0428972	97	523	49	1399	7.19022	47.0278	6.52813	114.794
HLA-DRB5	-4.94761	5.28303	0.00354732	0.0428972	256	0	866	274	18.9762	0	115.375	22.4829
MMS19	-3.42184	5.65133	0.00355045	0.0428972	632	75	1050	103	46.8476	6.74395	139.889	8.45159
MRPL24	-3.68335	4.26807	0.0035466	0.0428972	482	64	256	15	35.7287	5.75483	34.1062	1.23081
SIL1	-3.30791	5.29873	0.00354838	0.0428972	747	47	650	140	55.3721	4.22621	86.5977	11.4876
SPINK13	-3.576	0.784518	0.00354397	0.0428972	51	2	14	3	3.78042	0.179839	1.86518	0.246163
IGBP1	-4.24442	7.4021	0.00355422	0.0429155	3429	61	2777	575	254.178	5.48508	369.972	47.1812
LIPA	-4.00309	6.25249	0.00356036	0.0429483	1307	24	1325	363	96.8826	2.15806	176.526	29.7857
RNF208	-3.62749	1.09179	0.00356142	0.0429483	42	7	33	1	3.11329	0.629435	4.3965	0.0820543
NMRAL1	-4.30649	4.04915	0.0035663	0.04298	210	33	360	7	15.5664	2.96734	47.9618	0.57438
EFCAB14	-3.47281	5.86431	0.00357676	0.0430527	846	91	1151	116	62.7105	8.18266	153.345	9.5183
GTSF1	-3.64371	3.38862	0.00357839	0.0430527	192	16	187	19	14.2322	1.43871	24.9135	1.55903
TNFSF10	-3.39532	4.39862	0.00357909	0.0430527	524	51	284	35	38.842	4.58588	37.8365	2.8719
LOC400027	-3.46875	5.43882	0.00358197	0.0430602	740	29	748	204	54.8532	2.60766	99.654	16.7391
METTL25	-3.71774	4.00054	0.0035861	0.0430828	507	15	158	40	37.5819	1.34879	21.0499	3.28217
MRPL17	-3.49771	4.15333	0.00359877	0.0431807	440	22	242	50	32.6154	1.97822	32.241	4.10271
PPP2R1A	-4.19266	6.90938	0.00359868	0.0431807	1829	218	2401	80	135.576	19.6024	319.879	6.56434
ANKRD50	-3.5715	6.04121	0.00362082	0.0433842	2568	108	409	92	190.355	9.71128	54.4899	7.54899
RFK	-3.43934	5.96045	0.00361935	0.0433842	1414	136	924	109	104.814	12.229	123.102	8.94392
UBE2D2	-3.73656	5.82375	0.00362254	0.0433842	770	20	1078	301	57.077	1.79839	143.619	24.6983
SLC25A14	-4.94108	3.55319	0.00362932	0.0434382	95	14	298	2	7.04196	1.25887	39.7017	0.164109
DDI1	3.65455	1.01775	0.00363715	0.0434793	9	51	0	23	0.667134	4.58588	0	1.88725
FAM86C1	-3.66921	1.94378	0.00363764	0.0434793	15	0	100	21	1.11189	0	13.3227	1.72314
SCD	-3.81835	7.20452	0.00364099	0.0434793	3808	265	2010	194	282.272	23.8286	267.787	15.9185
TUBB4B	-4.18219	4.42572	0.00364186	0.0434793	302	50	443	10	22.386	4.49596	59.0197	0.820543
NDUFA12	-3.2938	5.39129	0.00365232	0.043577	608	37	791	179	45.0686	3.32701	105.383	14.6877
COG1	-3.41284	4.97424	0.00365857	0.0436244	476	21	576	150	35.284	1.88831	76.7389	12.3081
CHMP5	-3.58369	6.53089	0.00366419	0.0436369	1449	101	1762	235	107.408	9.08185	234.746	19.2828
FBXW7	-3.80759	4.41818	0.00366388	0.0436369	303	46	436	19	22.4602	4.13629	58.0871	1.55903
DEXI	3.27759	5.12619	0.00367497	0.0437381	28	269	92	1218	2.07553	24.1883	12.2569	99.9421
DDX23	-3.49283	5.43474	0.00367795	0.0437464	1190	174	494	35	88.2099	15.646	65.8143	2.8719
ZNF596	-3.55144	2.25227	0.00370218	0.0440072	14	1	132	17	1.03776	0.0899193	17.586	1.39492
HIPK3	-3.50687	4.51161	0.00371656	0.0441506	355	47	439	34	26.3147	4.22621	58.4868	2.78985
RCBTB1	-3.86896	6.58256	0.00374845	0.0445017	3215	85	895	211	238.315	7.64314	119.238	17.3135
KHDRBS1	-3.97356	7.68459	0.00376194	0.0446342	4578	161	3217	495	339.349	14.477	428.592	40.6169
BCAP31	-4.3902	7.21435	0.0037702	0.0447045	3462	44	2186	514	256.624	3.95645	291.235	42.1759
LOC100288198	-3.72669	1.6088	0.00377835	0.0447456	40	0	58	19	2.96504	0	7.72718	1.55903
SLIRP	-4.52301	5.2868	0.00377779	0.0447456	872	5	559	201	64.6378	0.449596	74.474	16.4929
XPO4	-3.43536	5.14628	0.0037875	0.0448262	619	87	632	51	45.884	7.82298	84.1996	4.18477
NAPSA	4.23184	4.49817	0.00379598	0.0448988	13	51	8	1002	0.963637	4.58588	1.06582	82.2184
FOXO1	-3.27874	4.72649	0.00381183	0.0450583	593	39	387	83	43.9567	3.50685	51.5589	6.81051
DECR1	-3.64195	5.93505	0.00382116	0.0451407	833	26	1168	313	61.7469	2.3379	155.609	25.683
AKAP8L	-3.50617	5.55488	0.0038336	0.0452597	374	54	1127	81	27.7231	4.85564	150.147	6.6464
IMMT	-3.49088	6.32955	0.00384056	0.0453139	2769	185	676	107	205.255	16.6351	90.0616	8.77981
ATE1	-3.39631	4.57284	0.00384346	0.0453201	470	58	392	38	34.8392	5.21532	52.2251	3.11806
MIR100HG	3.45936	2.36682	0.00384897	0.0453566	14	73	4	138	1.03776	6.56411	0.532909	11.3235
OCIAD2	-4.0306	6.22246	0.0038513	0.0453566	1563	26	1149	335	115.859	2.3379	153.078	27.4882
DUSP1	-3.711	5.57904	0.00385533	0.0453761	426	69	1128	54	31.5777	6.20443	150.28	4.43093
BBS10	-3.62754	4.1371	0.00386219	0.0454009	352	46	291	19	26.0923	4.13629	38.7691	1.55903
GPATCH11	-3.67103	4.38112	0.00386255	0.0454009	415	60	344	19	30.7623	5.39516	45.8302	1.55903
ZNF560	3.4259	2.43723	0.00386456	0.0454009	13	71	5	152	0.963637	6.38427	0.666136	12.4723
TGM6	3.5654	2.83357	0.00387245	0.0454173	25	158	4	131	1.85315	14.2072	0.532909	10.7491
TMED1	-4.03095	4.7468	0.00387254	0.0454173	243	44	640	17	18.0126	3.95645	85.2654	1.39492
TTLL9	3.99748	2.44457	0.00387309	0.0454173	19	208	0	8	1.40839	18.7032	0	0.656434
ZNF285	-3.64234	4.87495	0.00387599	0.0454235	519	84	522	27	38.4714	7.55322	69.5446	2.21547
WAS	-3.58888	1.89324	0.00388298	0.0454775	29	5	94	5	2.14965	0.449596	12.5234	0.410271
SUMF1	-3.58759	4.22215	0.00388548	0.045479	466	58	249	18	34.5427	5.21532	33.1736	1.47698
NDN	-4.4994	4.78147	0.00390548	0.045685	188	35	703	9	13.9357	3.14718	93.6588	0.738489
KRTAP24-1	3.67337	1.54352	0.00391919	0.0457689	12	102	0	8	0.889511	9.17177	0	0.656434
LOC100287036	3.7454	0.896487	0.00391805	0.0457689	7	57	0	11	0.518882	5.1254	0	0.902597
ZFP36	-3.28441	4.7951	0.00391983	0.0457689	539	62	459	56	39.9539	5.575	61.1513	4.59504
IL20	3.27806	1.7111	0.0039261	0.0457822	10	103	2	23	0.741259	9.26169	0.266454	1.88725
RXRB	-3.41515	4.10507	0.00392816	0.0457822	545	45	163	23	40.3986	4.04637	21.716	1.88725
ZNF3	-3.23144	5.15475	0.00392606	0.0457822	716	65	570	95	53.0742	5.84475	75.9395	7.79516
PIRT	3.39502	1.77531	0.00394125	0.0459068	13	112	1	19	0.963637	10.071	0.133227	1.55903
DHX15	-4.04075	6.82333	0.00395115	0.0459941	1883	39	2036	477	139.579	3.50685	271.251	39.1399
AATF	-3.80004	5.33379	0.00397768	0.0461596	392	69	933	36	29.0574	6.20443	124.301	2.95395
C4orf47	3.74584	3.72224	0.0039794	0.0461596	27	143	9	431	2.0014	12.8585	1.19905	35.3654
MRE11A	-3.33032	5.6159	0.00398181	0.0461596	1410	80	551	128	104.518	7.19354	73.4082	10.5029
OR52W1	3.74149	0.858527	0.0039815	0.0461596	7	52	0	14	0.518882	4.6758	0	1.14876
SLC17A7	3.76897	2.33622	0.00397527	0.0461596	28	165	0	27	2.07553	14.8367	0	2.21547
SNTB1	-3.39064	5.35812	0.00398206	0.0461596	1156	50	470	131	85.6896	4.49596	62.6168	10.7491
USP21	-3.789	3.77263	0.00398227	0.0461596	290	38	217	11	21.4965	3.41693	28.9103	0.902597
ASB2	3.33148	5.7274	0.00399511	0.0462087	49	454	124	1824	3.63217	40.8234	16.5202	149.667
CELA1	3.58818	1.14664	0.00399618	0.0462087	10	68	0	13	0.741259	6.11451	0	1.06671
LSM5	-3.67336	5.34835	0.00399269	0.0462087	736	124	712	34	54.5567	11.15	94.8578	2.78985
MRPL36	-3.32298	4.48466	0.00399088	0.0462087	538	35	309	63	39.8798	3.14718	41.1672	5.16942
ANKHD1	-3.56549	4.19307	0.00400362	0.0462667	378	14	286	71	28.0196	1.25887	38.103	5.82585
LOC284661	3.55819	1.15386	0.00402911	0.0465331	11	60	0	21	0.815385	5.39516	0	1.72314
TOP1P2	3.69292	3.20377	0.00403376	0.0465587	15	91	8	307	1.11189	8.18266	1.06582	25.1907
MRAP2	4.03773	4.22186	0.00404146	0.0466195	9	39	10	824	0.667134	3.50685	1.33227	67.6127
PSMD1	-4.72137	6.21045	0.00405412	0.0466856	1530	8	1140	369	113.413	0.719354	151.879	30.278
SMARCB1	-3.28051	5.32137	0.00405685	0.0466856	753	43	655	161	55.8168	3.86653	87.2638	13.2107
TMCO1	-3.66133	5.71776	0.00405696	0.0466856	761	116	1049	57	56.4098	10.4306	139.755	4.67709
UBE2E2	-4.0076	3.42228	0.00405593	0.0466856	222	30	175	6	16.456	2.69758	23.3148	0.492326
ALKBH2	-5.51948	3.05816	0.00405946	0.0466862	390	0	17	5	28.9091	0	2.26486	0.410271
SDCCAG8	-3.96142	6.03611	0.00406252	0.0466934	1725	30	830	256	127.867	2.69758	110.579	21.0059
EPHX4	3.4915	4.30116	0.00407581	0.0468179	32	516	29	306	2.37203	46.3984	3.86359	25.1086
PXN	4.58978	5.4864	0.00407865	0.0468224	47	169	8	1925	3.48392	15.1964	1.06582	157.954
CEACAM16	3.35387	2.01796	0.00408771	0.0468983	13	131	2	27	0.963637	11.7794	0.266454	2.21547
DFNB59	-3.46574	2.6875	0.00409634	0.0469691	231	12	43	9	17.1231	1.07903	5.72877	0.738489
LCOR	-3.39842	6.16147	0.0041048	0.0470379	1843	142	936	146	136.614	12.7685	124.701	11.9799
CYP27B1	3.62622	1.36601	0.00411264	0.047043	11	87	0	9	0.815385	7.82298	0	0.738489
SNRPE	-3.90753	6.00709	0.00411089	0.047043	1323	209	1032	38	98.0686	18.7931	137.491	3.11806
WBP11	-3.54437	6.16377	0.00411097	0.047043	1701	206	1016	82	126.088	18.5234	135.359	6.72845
DDX3X	-4.00635	8.73515	0.00412803	0.0470502	6765	541	8338	540	501.462	48.6463	1110.85	44.3093
HOXA9	-4.19325	2.64041	0.00412413	0.0470502	102	17	120	2	7.56085	1.52863	15.9873	0.164109
KXD1	-3.39654	5.86208	0.00412127	0.0470502	704	39	1178	254	52.1847	3.50685	156.942	20.8418
LINC00565	3.31739	1.45162	0.0041278	0.0470502	10	87	1	16	0.741259	7.82298	0.133227	1.31287
PSIP1	-3.85362	6.98411	0.00412117	0.0470502	2347	75	2180	434	173.974	6.74395	290.435	35.6116
RBM12	-3.50777	3.1392	0.00411917	0.0470502	128	8	174	28	9.48812	0.719354	23.1815	2.29752
SIRT1	-3.60834	4.1498	0.00413685	0.0471226	536	72	174	11	39.7315	6.47419	23.1815	0.902597
HPGD	-4.34666	3.09907	0.00414339	0.047169	64	10	221	4	4.74406	0.899193	29.4432	0.328217
C7orf45	3.49462	1.8179	0.00415627	0.047233	11	123	1	14	0.815385	11.0601	0.133227	1.14876
LEPRE1	-3.70823	5.60732	0.00415284	0.047233	604	101	1037	48	44.7721	9.08185	138.157	3.93861
PAAF1	-3.88654	5.94383	0.00415643	0.047233	1428	27	867	272	105.852	2.42782	115.508	22.3188
PROS1	5.03699	7.38624	0.00416237	0.0472725	54	7279	10	100	4.0028	654.523	1.33227	8.20543
ACP6	-3.61936	3.46049	0.0041656	0.047281	311	33	125	10	23.0532	2.96734	16.6534	0.820543
HMBS	-3.91552	4.50733	0.00417768	0.0473592	82	14	627	22	6.07833	1.25887	83.5335	1.80519
PRDM13	3.41179	2.65802	0.00417734	0.0473592	17	109	6	149	1.26014	9.8012	0.799363	12.2261
RFNG	-4.16037	3.18514	0.00417992	0.0473592	74	11	229	6	5.48532	0.989112	30.509	0.492326
LOC550643	-4.16449	5.98968	0.00418945	0.0474391	1239	211	1063	25	91.842	18.973	141.621	2.05136
CSPG4	3.62867	5.10778	0.0041942	0.0474647	109	441	20	1049	8.07973	39.6544	2.66454	86.0749
C18orf25	-3.58656	4.80198	0.00420439	0.0474676	793	129	295	16	58.7819	11.5996	39.302	1.31287
GSTM5	-5.00906	3.67609	0.0042004	0.0474676	229	0	219	63	16.9748	0	29.1768	5.16942
IVL	3.34226	1.80835	0.00420227	0.0474676	15	110	1	23	1.11189	9.89112	0.133227	1.88725
SLC7A3	3.5137	2.13424	0.00419882	0.0474676	15	155	1	17	1.11189	13.9375	0.133227	1.39492
EPB41L4B	3.62076	3.6576	0.00420831	0.0474838	45	269	7	253	3.33567	24.1883	0.932591	20.7597
AQP4	3.35602	1.77561	0.00421109	0.0474872	17	85	1	44	1.26014	7.64314	0.133227	3.61039
SEC24B	-3.32123	4.57748	0.00421701	0.0475259	531	64	354	39	39.3609	5.75483	47.1624	3.20012
TBCE	-3.53638	4.85331	0.00422164	0.0475501	469	75	540	33	34.7651	6.74395	71.9427	2.70779
NARS2	-3.29189	5.06106	0.00423774	0.0477033	724	40	496	124	53.6672	3.59677	66.0807	10.1747
GNA15	-4.53912	4.53426	0.00424667	0.0477757	92	17	641	8	6.81959	1.52863	85.3987	0.656434
ATAT1	-3.80133	3.06819	0.00426856	0.0479373	53	1	201	45	3.92868	0.0899193	26.7787	3.69244
MSMP	4.42385	3.15506	0.00426425	0.0479373	8	35	2	368	0.593008	3.14718	0.266454	30.196
PQLC3	-4.32384	3.9934	0.00426831	0.0479373	47	8	454	9	3.48392	0.719354	60.4852	0.738489
TRNAU1AP	-3.52182	4.40363	0.0042907	0.0481577	428	15	331	92	31.7259	1.34879	44.0982	7.54899
PPP1CA	-5.86051	6.98453	0.00430727	0.0482586	2721	3	1966	521	201.697	0.269758	261.925	42.7503
RMI1	-4.93613	3.77015	0.00430603	0.0482586	206	0	253	73	15.2699	0	33.7065	5.98996
TWISTNB	-3.33625	5.90793	0.00430233	0.0482586	1392	108	865	146	103.183	9.71128	115.242	11.9799
RANBP6	-3.34126	5.92588	0.00431233	0.0482869	946	87	1145	162	70.1231	7.82298	152.545	13.2928
CASP9	-3.77902	3.8615	0.00432704	0.048409	276	39	251	12	20.4588	3.50685	33.44	0.984651
RHOT1	-3.66986	6.53417	0.00432829	0.048409	2097	76	1373	311	155.442	6.83387	182.921	25.5189
TCP11L2	-3.18592	2.22904	0.00433282	0.0484299	76	8	86	13	5.63357	0.719354	11.4575	1.06671
TSFM	-3.46106	4.25699	0.00433523	0.0484299	439	53	278	25	32.5413	4.76572	37.0372	2.05136
CA8	-4.51917	4.33678	0.00434982	0.0485646	1000	7	25	9	74.1259	0.629435	3.33068	0.738489
CMPK1	-3.8855	7.16314	0.00435285	0.04857	2727	82	2430	492	202.141	7.37338	323.742	40.3707
ETFB	-4.67087	5.10877	0.00436537	0.0486813	672	129	574	5	49.8126	11.5996	76.4724	0.410271
CCDC86	-3.63943	3.45708	0.00436928	0.0486964	226	26	179	13	16.7525	2.3379	23.8477	1.06671
GAS1	5.19954	5.11868	0.00437324	0.0487122	34	125	2	1503	2.52028	11.2399	0.266454	123.328
2015-09-02	-3.95324	6.82774	0.00437826	0.0487397	2606	60	1673	401	193.172	5.39516	222.889	32.9038
C6orf211	-3.72512	4.21926	0.00439542	0.0489022	550	81	188	9	40.7693	7.28346	25.0467	0.738489
FBXL4	-3.19686	4.81259	0.00440124	0.0489386	778	74	324	54	57.67	6.65403	43.1656	4.43093
PIH1D1	-4.12036	4.41656	0.00441214	0.0490312	248	44	474	11	18.3832	3.95645	63.1497	0.902597
GXYLT2	4.27039	2.33502	0.00441638	0.0490498	21	84	0	120	1.55664	7.55322	0	9.84651
ARHGAP17	-3.27557	5.30815	0.00442443	0.0490829	1063	141	469	50	78.7959	12.6786	62.4836	4.10271
G6PC3	-4.02691	4.16253	0.00442845	0.0490829	180	30	418	12	13.3427	2.69758	55.689	0.984651
TAOK3	-4.2394	7.66505	0.00442964	0.0490829	4673	78	3026	674	346.391	7.0137	403.146	55.3046
ZNF484	-3.54936	3.18644	0.00442624	0.0490829	161	17	165	15	11.9343	1.52863	21.9825	1.23081
SLC22A16	-3.99809	3.23015	0.00443383	0.0490831	21	0	251	47	1.55664	0	33.44	3.85655
SLC22A7	3.51818	1.64956	0.00443479	0.0490831	19	84	0	31	1.40839	7.55322	0	2.54368
NR1H2	-4.40647	5.08615	0.00444903	0.0492123	337	66	790	11	24.9804	5.93467	105.25	0.902597
CD1C	3.25268	1.52821	0.00445613	0.0492623	12	89	1	19	0.889511	8.00282	0.133227	1.55903
MAP3K1	-3.5781	5.70989	0.00447205	0.0494097	1026	158	864	52	76.0532	14.2072	115.108	4.26682
WDR43	-3.70948	6.27334	0.0044941	0.0496246	1800	51	1101	300	133.427	4.58588	146.683	24.6163
LIN7A	3.7576	1.81994	0.00449732	0.0496315	8	29	1	117	0.593008	2.60766	0.133227	9.60035
ZCCHC18	-4.02021	1.92174	0.00451598	0.0498087	24	5	102	2	1.77902	0.449596	13.5892	0.164109
DDX10	-3.35145	6.04834	0.00453195	0.0499272	1229	96	1127	185	91.1008	8.63225	150.147	15.18
TMX2	-3.39372	5.50147	0.00452979	0.0499272	524	21	898	263	38.842	1.88831	119.638	21.5803
DMP1	-3.51237	3.25428	0.00455036	0.0500147	237	22	129	14	17.5678	1.97822	17.1863	1.14876
KRTAP10-5	3.36269	1.15376	0.00454866	0.0500147	7	69	1	14	0.518882	6.20443	0.133227	1.14876
MED14	-3.44359	4.95168	0.00454922	0.0500147	590	92	518	37	43.7343	8.27258	69.0117	3.03601
MPZ	4.58273	3.77855	0.00454592	0.0500147	22	92	2	527	1.63077	8.27258	0.266454	43.2426
FAM173A	-3.16611	2.28364	0.00455353	0.0500208	120	11	62	11	8.89511	0.989112	8.26009	0.902597
GBAS	-4.01523	6.45178	0.0045565	0.0500247	1939	32	1288	389	143.73	2.87742	171.597	31.9191
PLCG2	-3.41599	5.51766	0.00456044	0.0500392	562	87	966	73	41.6588	7.82298	128.698	5.98996
BARX2	3.39324	1.64357	0.00456317	0.0500404	10	108	1	12	0.741259	9.71128	0.133227	0.984651
FAM3D	3.63066	1.41705	0.00457179	0.0500775	11	93	0	7	0.815385	8.36249	0	0.57438
PSMC4	-3.31448	5.98962	0.00457033	0.0500775	981	94	1199	169	72.7176	8.45241	159.739	13.8672
LINGO1	3.42332	2.05472	0.00457477	0.0500814	11	143	2	21	0.815385	12.8585	0.266454	1.72314
CCDC160	3.51477	0.737215	0.00458232	0.0501354	1	13	3	50	0.0741259	1.16895	0.399682	4.10271
COQ4	-3.633	5.00099	0.00459399	0.0502343	361	64	704	34	26.7595	5.75483	93.792	2.78985
MMP11	3.98666	4.7128	0.00459853	0.0502551	31	111	11	1092	2.2979	9.98104	1.4655	89.6033
GNB1	-3.80452	6.59527	0.00460839	0.0503222	2206	58	1412	364	163.522	5.21532	188.117	29.8678
NEFL	3.58235	1.56148	0.00460993	0.0503222	17	69	0	40	1.26014	6.20443	0	3.28217
CCT3	-3.79384	7.67202	0.00461727	0.0503735	5149	336	2844	303	381.674	30.2129	378.898	24.8624
FBXL2	3.09345	1.61761	0.00463919	0.0505839	13	79	2	36	0.963637	7.10362	0.266454	2.95395
LOX	-3.6264	3.78957	0.00464839	0.0506264	387	50	156	10	28.6867	4.49596	20.7834	0.820543
WDR48	-3.53261	6.61591	0.00464761	0.0506264	1315	74	1956	346	97.4756	6.65403	260.592	28.3908
LOC100287010	4.04834	0.222322	0.00465465	0.0506657	1	21	1	21	0.0741259	1.88831	0.133227	1.72314
DCUN1D4	-3.57696	5.1148	0.00466478	0.0506887	812	141	477	25	60.1903	12.6786	63.5494	2.05136
LZTFL1	-3.50181	5.26396	0.00466737	0.0506887	937	29	508	167	69.456	2.60766	67.6794	13.7031
SP110	-3.36622	6.16646	0.00466058	0.0506887	1357	89	1202	230	100.589	8.00282	160.139	18.8725
TSEN54	-3.65155	4.45432	0.00466359	0.0506887	261	43	476	24	19.3469	3.86653	63.4162	1.9693
TDRD10	3.20442	1.60078	0.00467418	0.0507338	14	91	1	22	1.03776	8.18266	0.133227	1.80519
LRP1	4.01393	5.79336	0.00468128	0.0507797	180	680	18	1748	13.3427	61.1451	2.39809	143.431
PPM1G	-3.74231	6.69453	0.00468372	0.0507797	2215	68	1595	385	164.189	6.11451	212.497	31.5909
RHBDF1	3.59041	6.01413	0.00469115	0.0508314	213	2657	2	29	15.7888	238.916	0.266454	2.37957
DICER1-AS1	-3.70193	3.76935	0.00470247	0.0509253	180	25	288	16	13.3427	2.24798	38.3694	1.31287
OR13D1	4.16772	0.332804	0.00471305	0.0510109	3	35	0	10	0.222378	3.14718	0	0.820543
ZNF57	-3.56398	3.97697	0.00472044	0.051062	160	22	361	25	11.8602	1.97822	48.095	2.05136
CWC15	-5.41135	5.96313	0.00472593	0.0510924	972	1	1107	370	72.0504	0.0899193	147.483	30.3601
LOC728392	-3.66737	3.91801	0.00473358	0.0511462	271	39	270	15	20.0881	3.50685	35.9714	1.23081
CRLS1	-3.51347	5.20086	0.00474608	0.0511655	634	108	658	39	46.9958	9.71128	87.6635	3.20012
LY6G6F	3.7851	4.28555	0.00474118	0.0511655	28	778	6	50	2.07553	69.9572	0.799363	4.10271
MTCH1	-3.27521	5.77876	0.00474251	0.0511655	722	48	1078	230	53.5189	4.31613	143.619	18.8725
SHOC2	-3.85024	6.83291	0.00474521	0.0511655	2670	72	1648	390	197.916	6.47419	219.558	32.0012
DOK7	3.4278	2.35364	0.00475285	0.0512097	24	168	1	29	1.77902	15.1064	0.133227	2.37957
NOL11	-4.94857	6.94752	0.00475689	0.0512243	3123	14	1659	484	231.495	1.25887	221.024	39.7143
STAM2	-3.15915	4.87722	0.00477177	0.0513557	640	66	438	71	47.4406	5.93467	58.3535	5.82585
TRIM54	3.18113	1.76596	0.00477591	0.0513713	15	76	2	53	1.11189	6.83387	0.266454	4.34888
STXBP3	-4.64468	6.76729	0.00478024	0.051389	2001	13	1810	553	148.326	1.16895	241.141	45.376
CEP170	-3.50525	6.26863	0.00479758	0.0515463	2099	91	944	225	155.59	8.18266	125.767	18.4622
C19orf47	3.68395	2.3566	0.00484083	0.0519819	29	172	0	22	2.14965	15.4661	0	1.80519
BRMS1L	-3.56502	3.43731	0.00484385	0.051985	324	36	110	9	24.0168	3.23709	14.655	0.738489
SREK1	-3.68625	7.0126	0.00487371	0.0522761	1974	182	2525	221	146.325	16.3653	336.399	18.134
KPNA1	-3.34506	6.12182	0.00487855	0.0522987	1432	98	1101	208	106.148	8.81209	146.683	17.0673
CSF3	4.09939	2.94323	0.00490605	0.0525166	7	30	3	314	0.518882	2.69758	0.399682	25.765
NAB2	-3.72067	2.94731	0.0049018	0.0525166	162	23	122	6	12.0084	2.06814	16.2537	0.492326
P2RX4	-3.1557	5.09858	0.00490987	0.0525166	664	77	559	81	49.2196	6.92379	74.474	6.6464
ZNF165	-3.50242	2.59874	0.00490777	0.0525166	130	19	92	6	9.63637	1.70847	12.2569	0.492326
NPHP3-ACAD11	-3.92908	0.728417	0.00491794	0.0525735	39	0	20	6	2.89091	0	2.66454	0.492326
NPC2	-4.34379	6.13477	0.00492795	0.0526427	1406	12	1086	380	104.221	1.07903	144.685	31.1806
TBX20	3.29466	1.02899	0.00492992	0.0526427	7	58	1	17	0.518882	5.21532	0.133227	1.39492
NDUFA9	-3.88988	6.73719	0.00494362	0.0527361	1685	38	1929	511	124.902	3.41693	256.995	41.9297
TMEM257	3.1716	5.59357	0.00494418	0.0527361	99	721	88	1316	7.33847	64.8318	11.724	107.983
MTMR1	-3.40151	3.78215	0.00495315	0.0527728	253	16	236	44	18.7539	1.43871	31.4416	3.61039
SSU72	-4.4473	7.02384	0.00495263	0.0527728	3312	32	1738	492	245.505	2.87742	231.549	40.3707
MRPS17	-3.53504	2.63572	0.00495691	0.0527835	148	22	84	5	10.9706	1.97822	11.1911	0.410271
SSFA2	-3.42429	6.29592	0.00497629	0.0529604	1620	86	1235	269	120.084	7.73306	164.536	22.0726
C9orf114	-3.53944	3.8528	0.00498232	0.0529951	156	20	325	25	11.5636	1.79839	43.2989	2.05136
VSIG2	4.02356	2.45977	0.00499878	0.0531351	15	56	1	176	1.11189	5.03548	0.133227	14.4416
ZNF208	3.4223	5.69609	0.00500105	0.0531351	84	386	57	1918	6.22658	34.7088	7.59395	157.38
ATP6V0E1	-4.09199	7.03671	0.00500807	0.0531506	2576	45	2139	554	190.948	4.04637	284.973	45.4581
YOD1	-3.19441	4.75149	0.00500693	0.0531506	727	45	320	82	53.8896	4.04637	42.6327	6.72845
PIK3C3	-3.26923	5.90703	0.00501695	0.0532153	1271	116	927	146	94.2141	10.4306	123.502	11.9799
PSG4	3.1721	2.06257	0.00502356	0.0532559	17	100	3	61	1.26014	8.99193	0.399682	5.00531
ARRB1	-3.2777	4.8573	0.00504186	0.0533315	430	62	560	55	31.8742	5.575	74.6073	4.51299
DNER	3.66208	1.90266	0.00503965	0.0533315	23	96	0	43	1.7049	8.63225	0	3.52833
FYTTD1	-3.62277	6.7614	0.00503431	0.0533315	1834	77	1939	405	135.947	6.92379	258.328	33.232
HLTF	-3.79257	6.96385	0.00504182	0.0533315	3109	96	1715	385	230.458	8.63225	228.485	31.5909
DDHD2	-3.24549	5.84933	0.00504478	0.053333	1146	97	929	163	84.9483	8.72217	123.768	13.3748
RRP8	-3.82034	4.17347	0.00506811	0.0535499	506	84	195	7	37.5077	7.55322	25.9793	0.57438
LSM12	-3.15527	5.44528	0.00507991	0.0535562	976	72	628	143	72.3469	6.47419	83.6667	11.7338
MS4A15	3.01314	1.65795	0.00507541	0.0535562	12	74	3	45	0.889511	6.65403	0.399682	3.69244
RARRES3	-4.03022	6.7077	0.00507456	0.0535562	1213	20	2082	607	89.9148	1.79839	277.379	49.8069
RIF1	-3.62453	7.03198	0.00507827	0.0535562	2668	156	2143	322	197.768	14.0274	285.506	26.4215
DCAF13P3	-3.11306	1.80829	0.00509027	0.0536193	125	12	17	3	9.26574	1.07903	2.26486	0.246163
RNF113A	-4.27815	5.04397	0.00509151	0.0536193	902	7	386	153	66.8616	0.629435	51.4257	12.5543
ZNF833P	3.1889	1.65056	0.005095	0.0536266	17	78	1	38	1.26014	7.0137	0.133227	3.11806
LINC00242	4.01043	2.43064	0.00510509	0.0537032	14	51	1	177	1.03776	4.58588	0.133227	14.5236
AKR1A1	-3.68675	7.19432	0.00511386	0.0537659	2643	237	2625	236	195.915	21.3109	349.722	19.3648
CHKB	-4.91419	-0.284176	0.00512695	0.0538668	10	0	16	1	0.741259	0	2.13164	0.0820543
LOC729080	3.70319	1.85517	0.00513135	0.0538668	5	132	2	13	0.37063	11.8693	0.266454	1.06671
MLLT11	-5.40819	6.44075	0.00513191	0.0538668	1852	3	1308	435	137.281	0.269758	174.261	35.6936
HAGHL	-3.68212	2.86154	0.00513489	0.0538684	137	21	125	6	10.1553	1.88831	16.6534	0.492326
BZW2	-4.43468	6.72151	0.00514962	0.0539866	1537	247	2130	37	113.932	22.2101	283.774	3.03601
H1FOO	3.56509	1.56504	0.0051518	0.0539866	13	104	0	7	0.963637	9.35161	0	0.57438
TBC1D22A	-3.40707	4.33062	0.00516436	0.0540885	440	62	302	25	32.6154	5.575	40.2346	2.05136
FAM69B	-3.73063	7.06899	0.00519026	0.0543036	1193	122	3151	234	88.4323	10.9702	419.799	19.2007
TMEM98	4.7585	5.22798	0.00519058	0.0543036	18	59	5	1718	1.33427	5.30524	0.666136	140.969
DNAAF3	3.51228	3.51111	0.00519974	0.0543697	49	311	5	148	3.63217	27.9649	0.666136	12.144
DYM	-3.57887	6.80395	0.00520886	0.0544003	1505	75	2217	415	111.56	6.74395	295.365	34.0525
LINC00115	-3.89748	3.58322	0.00521164	0.0544003	240	37	198	7	17.7902	3.32701	26.379	0.57438
PLXDC2	-3.43595	3.81461	0.00521405	0.0544003	314	37	210	20	23.2755	3.32701	27.9777	1.64109
SH2D6	3.55774	0.869721	0.00520846	0.0544003	4	57	1	11	0.296504	5.1254	0.133227	0.902597
PUM2	-3.60692	7.11343	0.00524192	0.0546613	2860	228	2257	255	212	20.5016	300.694	20.9238
GRK6	-3.68041	5.38919	0.0052481	0.0546958	462	90	925	38	34.2462	8.09274	123.235	3.11806
LOC100130476	-3.23601	1.97716	0.00525854	0.0547425	55	9	79	7	4.07693	0.809274	10.525	0.57438
LOC100131289	-3.24533	4.44519	0.00525711	0.0547425	327	39	418	52	24.2392	3.50685	55.689	4.26682
PMPCA	-3.78539	5.8857	0.00526117	0.0547425	861	17	1066	361	63.8224	1.52863	142.02	29.6216
VHLL	3.3217	1.78703	0.00527274	0.0548331	13	117	1	15	0.963637	10.5206	0.133227	1.23081
WDR16	3.63212	3.0205	0.00528189	0.0548984	23	117	5	223	1.7049	10.5206	0.666136	18.2981
BLCAP	-3.13941	4.9803	0.00528994	0.054918	859	105	364	51	63.6742	9.44153	48.4947	4.18477
MIR4267	3.45264	1.89742	0.0052924	0.054918	5	19	3	137	0.37063	1.70847	0.399682	11.2414
USP1	-3.97656	5.42173	0.00529045	0.054918	826	10	658	265	61.228	0.899193	87.6635	21.7444
APCDD1L	3.17511	4.57861	0.00531653	0.0550196	62	560	35	424	4.59581	50.3548	4.66295	34.791
C12orf66	-3.81906	3.71043	0.00531571	0.0550196	338	54	162	6	25.0546	4.85564	21.5828	0.492326
PLCL1	3.75336	2.65629	0.00530978	0.0550196	37	214	0	26	2.74266	19.2427	0	2.13341
RUVBL1	-4.25461	5.38693	0.00531659	0.0550196	1138	9	489	202	84.3553	0.809274	65.1481	16.575
WDR67	-3.25069	4.99394	0.00530924	0.0550196	342	51	697	69	25.3511	4.58588	92.8594	5.66175
C16orf62	-3.19957	5.76315	0.00532964	0.0550653	1526	117	620	128	113.116	10.5206	82.6009	10.5029
LINC00605	3.36742	1.87008	0.00532825	0.0550653	13	127	1	14	0.963637	11.4198	0.133227	1.14876
TCF24	3.51921	0.553363	0.00532427	0.0550653	3	20	1	34	0.222378	1.79839	0.133227	2.78985
MYOG	-3.0172	1.82959	0.00533551	0.0550961	98	10	36	7	7.26434	0.899193	4.79618	0.57438
ANKRD27	-3.64742	6.35041	0.00534627	0.0551179	2066	306	1055	60	153.144	27.5153	140.555	4.92326
MFSD5	-3.1385	4.58757	0.00534405	0.0551179	707	69	250	44	52.407	6.20443	33.3068	3.61039
SPIN1	-3.59511	6.51901	0.00534053	0.0551179	1828	66	1466	369	135.502	5.93467	195.311	30.278
AIF1	-3.11406	5.24023	0.00538304	0.05512	530	44	720	154	39.2868	3.95645	95.9236	12.6364
CELA2B	3.84494	2.47627	0.00535559	0.05512	11	218	1	9	0.815385	19.6024	0.133227	0.738489
CNDP2	-3.66693	6.29562	0.00536589	0.05512	1419	215	1381	75	105.185	19.3326	183.987	6.15407
DPY30	-3.57992	5.51436	0.00538341	0.05512	775	143	823	41	57.4476	12.8585	109.646	3.36423
FOXG1	3.28509	1.97212	0.00537421	0.05512	18	127	1	22	1.33427	11.4198	0.133227	1.80519
KDELR1	-3.78532	5.80446	0.00536552	0.05512	1008	19	907	323	74.719	1.70847	120.837	26.5035
NCOR1P1	3.93404	0.430083	0.00538396	0.05512	4	37	0	11	0.296504	3.32701	0	0.902597
PPAT	-3.27372	4.25305	0.0053815	0.05512	196	16	415	72	14.5287	1.43871	55.2893	5.90791
RAB3GAP1	-3.11834	5.04334	0.00536581	0.05512	752	79	469	79	55.7427	7.10362	62.4836	6.48229
ROPN1L	3.68786	0.792619	0.00537286	0.05512	7	36	0	27	0.518882	3.23709	0	2.21547
SMOX	-4.68144	5.83132	0.00536273	0.05512	654	128	1260	12	48.4784	11.5097	167.866	0.984651
TMED5	-3.3273	6.2488	0.00536583	0.05512	1654	121	1153	209	122.604	10.8802	153.611	17.1493
XRCC4	-4.00925	3.0747	0.00538182	0.05512	109	18	182	5	8.07973	1.61855	24.2474	0.410271
MAGEB4	-3.01451	1.28253	0.00538694	0.0551209	55	8	31	4	4.07693	0.719354	4.13004	0.328217
FAM120AOS	-4.16971	4.81501	0.0054152	0.0553804	490	101	502	9	36.3217	9.08185	66.8801	0.738489
PPIH	-3.67722	4.0025	0.00544415	0.0555576	277	45	291	14	20.5329	4.04637	38.7691	1.14876
PRDM6	3.13804	1.88904	0.00543717	0.0555576	17	99	2	41	1.26014	8.90201	0.266454	3.36423
SUSD1	-3.29146	5.45852	0.00544233	0.0555576	813	37	712	215	60.2644	3.32701	94.8578	17.6417
WDR36	-3.42757	6.03048	0.00544406	0.0555576	1152	48	1105	303	85.3931	4.31613	147.216	24.8624
CPNE6	3.14828	1.29609	0.00546374	0.0556857	11	69	1	21	0.815385	6.20443	0.133227	1.72314
LOC642366	3.6708	3.15224	0.00546835	0.0556857	22	340	2	25	1.63077	30.5726	0.266454	2.05136
SNX6	-3.51828	6.72503	0.00546736	0.0556857	2121	107	1713	345	157.221	9.62136	228.218	28.3087
TTC29	3.48007	1.07266	0.00546046	0.0556857	10	65	0	11	0.741259	5.84475	0	0.902597
FAF1	-3.15054	5.14883	0.00548783	0.0557344	440	29	697	177	32.6154	2.60766	92.8594	14.5236
FCHSD2	-3.455	6.65596	0.00547919	0.0557344	1269	114	2092	259	94.0658	10.2508	278.711	21.2521
FDX1	-3.383	4.94738	0.00549355	0.0557344	622	105	489	35	46.1063	9.44153	65.1481	2.8719
LYZL2	4.00926	2.01023	0.00548185	0.0557344	12	156	0	3	0.889511	14.0274	0	0.246163
MAP2K4	-4.04824	4.72908	0.00549182	0.0557344	96	20	732	17	7.11609	1.79839	97.5223	1.39492
NFATC2	-3.18058	5.29652	0.00548454	0.0557344	1250	177	335	38	92.6574	15.9157	44.6311	3.11806
VPS72	-3.61982	6.24804	0.00548772	0.0557344	1494	44	1203	356	110.744	3.95645	160.272	29.2113
IL18BP	3.42252	1.74647	0.00550182	0.055761	20	106	0	17	1.48252	9.53145	0	1.39492
NHEJ1	-3.39803	5.49693	0.00550208	0.055761	829	143	768	53	61.4504	12.8585	102.319	4.34888
TLX1NB	3.25159	1.71578	0.00550491	0.055761	9	110	2	17	0.667134	9.89112	0.266454	1.39492
CYR61	4.25779	3.00342	0.00550819	0.0557646	9	36	2	323	0.667134	3.23709	0.266454	26.5035
ADH7	3.36418	2.01151	0.00551562	0.0557843	15	141	1	15	1.11189	12.6786	0.133227	1.23081
MS4A3	-3.63836	5.87624	0.00551597	0.0557843	1291	217	872	44	95.6966	19.5125	116.174	3.61039
SUMO4	-3.12498	1.22029	0.0055292	0.0558885	74	4	16	5	5.48532	0.359677	2.13164	0.410271
ELL3	-3.37257	3.50368	0.00554153	0.0559795	280	23	153	23	20.7553	2.06814	20.3838	1.88725
TOB1	-3.45479	3.69114	0.00554406	0.0559795	256	33	213	18	18.9762	2.96734	28.3774	1.47698
CSPP1	-3.29265	3.89776	0.00554881	0.0559978	211	17	292	50	15.6406	1.52863	38.9024	4.10271
C11orf85	3.42749	2.51429	0.00556017	0.0560829	29	136	2	86	2.14965	12.229	0.266454	7.05667
UBE2U	3.58596	2.86859	0.00557244	0.056177	19	273	2	24	1.40839	24.548	0.266454	1.9693
CPLX3	3.27459	2.02846	0.00558965	0.0562911	13	137	2	22	0.963637	12.3189	0.266454	1.80519
SAMD14	4.4746	3.38729	0.00558943	0.0562911	35	147	1	299	2.59441	13.2181	0.133227	24.5342
TRMT1	-4.33143	5.32481	0.00562446	0.0566119	680	146	724	10	50.4056	13.1282	96.4565	0.820543
THOC3	-3.67909	3.13611	0.00563354	0.0566512	211	31	120	6	15.6406	2.7875	15.9873	0.492326
ZNF7	-3.89255	3.21311	0.00563429	0.0566512	63	10	240	9	4.66993	0.899193	31.9745	0.738489
GLRA2	2.97879	1.59304	0.00563757	0.0566543	9	73	4	41	0.667134	6.56411	0.532909	3.36423
ARHGEF25	3.51155	2.78112	0.00564751	0.0566648	30	244	1	26	2.22378	21.9403	0.133227	2.13341
COL21A1	3.09934	1.79043	0.00564575	0.0566648	16	89	2	41	1.18602	8.00282	0.266454	3.36423
MAGEB6	4.0333	0.228427	0.00564321	0.0566648	1	27	1	15	0.0741259	2.42782	0.133227	1.23081
CSNK1A1P1	3.69507	0.648661	0.00565279	0.056688	6	43	0	13	0.444756	3.86653	0	1.06671
FLJ20021	-3.46085	2.98536	0.00566027	0.0567333	161	20	128	11	11.9343	1.79839	17.0531	0.902597
NDUFB10	-5.6467	5.51617	0.00566937	0.0567729	770	0	778	276	57.077	0	103.651	22.647
RGCC	-3.10381	2.16565	0.00567016	0.0567729	111	15	55	7	8.22798	1.34879	7.3275	0.57438
MAGEC1	3.02703	1.61122	0.0056838	0.0568499	13	85	2	29	0.963637	7.64314	0.266454	2.37957
PHF2	3.97772	6.17749	0.00568274	0.0568499	75	3071	9	67	5.55945	276.142	1.19905	5.49764
NECAP1	-3.07237	5.13851	0.0056912	0.0568942	1009	93	381	78	74.7931	8.36249	50.7596	6.40023
HLA-DPA1	-3.70347	6.89761	0.00571536	0.0571058	1270	42	2491	586	94.14	3.77661	331.869	48.0838
FOS	3.10997	5.25275	0.00571929	0.0571152	15	106	108	1538	1.11189	9.53145	14.3885	126.199
CD276	3.35883	2.54794	0.00573564	0.0572486	21	202	2	29	1.55664	18.1637	0.266454	2.37957
FGD2	3.17289	5.09104	0.005739	0.0572523	89	1043	39	361	6.59721	93.7858	5.19586	29.6216
DNAAF1	3.10096	4.64788	0.00577466	0.0575478	64	529	42	502	4.74406	47.5673	5.59554	41.1912
PSG2	3.1379	2.27643	0.00577449	0.0575478	8	44	8	154	0.593008	3.95645	1.06582	12.6364
ADAP2	3.86652	3.56194	0.00578321	0.0575731	31	133	5	377	2.2979	11.9593	0.666136	30.9345
BDNF	3.65253	4.63218	0.00578291	0.0575731	42	1024	4	29	3.11329	92.0774	0.532909	2.37957
BRAT1	-3.30238	5.43166	0.00581323	0.0576228	476	19	850	282	35.284	1.70847	113.243	23.1393
DDX21	-3.61812	7.06557	0.00581534	0.0576228	3188	147	1921	369	236.314	13.2181	255.93	30.278
DNAJB8-AS1	3.30401	0.833245	0.00581194	0.0576228	6	36	1	29	0.444756	3.23709	0.133227	2.37957
GALT	-3.08513	5.17523	0.00581453	0.0576228	549	45	661	149	40.6951	4.04637	88.0632	12.2261
GOLGA6L4	3.24352	2.67055	0.005806	0.0576228	7	60	14	202	0.518882	5.39516	1.86518	16.575
2015-03-02	-3.65426	0.570038	0.00580613	0.0576228	13	0	33	7	0.963637	0	4.3965	0.57438
SAMD9	-4.34848	5.74056	0.00581033	0.0576228	846	172	1014	15	62.7105	15.4661	135.092	1.23081
SCP2	-3.96653	6.86617	0.00579279	0.0576228	2207	42	1915	541	163.596	3.77661	255.13	44.3914
SKP1	-4.31958	8.54922	0.0058117	0.0576228	5211	69	7196	1803	386.27	6.20443	958.703	147.944
CDK4	-4.02749	6.61334	0.00583562	0.0577639	1448	22	1775	565	107.334	1.97822	236.478	46.3607
GABRB1	3.84202	2.63142	0.0058355	0.0577639	30	118	1	129	2.22378	10.6105	0.133227	10.585
ECH1	-4.50829	7.86483	0.00585639	0.0578198	5016	47	3580	969	371.816	4.22621	476.954	79.5106
HNRNPK	-3.68675	7.30638	0.00585552	0.0578198	2919	279	2798	236	216.374	25.0875	372.77	19.3648
LINC00523	3.5139	2.46272	0.00584802	0.0578198	18	205	1	14	1.33427	18.4335	0.133227	1.14876
PRDX6	-3.62122	7.34816	0.00585375	0.0578198	2015	127	3399	476	149.364	11.4198	452.839	39.0578
ZNF511	-4.11907	3.20403	0.00585035	0.0578198	188	32	149	3	13.9357	2.87742	19.8509	0.246163
ZFP57	3.87078	2.54458	0.00585967	0.0578223	25	94	1	142	1.85315	8.45241	0.133227	11.6517
MAGOHB	-3.85376	3.39254	0.005886	0.0580521	295	45	114	4	21.8672	4.04637	15.1879	0.328217
TRPC6	4.53736	4.75904	0.00589484	0.0581093	35	110	4	1142	2.59441	9.89112	0.532909	93.706
PCYOX1L	-3.34526	3.45519	0.00589914	0.0581217	288	22	137	23	21.3483	1.97822	18.2521	1.88725
CHCHD3	-3.18866	5.32916	0.00590998	0.0581985	795	41	620	191	58.9301	3.68669	82.6009	15.6724
GBA2	-3.55332	5.34515	0.00592855	0.0583514	439	86	899	44	32.5413	7.73306	119.771	3.61039
UNC119	-3.66068	3.75003	0.00593384	0.0583734	352	55	163	8	26.0923	4.94556	21.716	0.656434
COL14A1	3.31882	3.79962	0.00594123	0.058386	48	379	11	188	3.55805	34.0794	1.4655	15.4262
OR6N2	3.29472	1.30739	0.00593969	0.058386	8	82	1	11	0.593008	7.37338	0.133227	0.902597
DEDD2	-3.6572	4.19268	0.00594631	0.0583937	185	32	420	20	13.7133	2.87742	55.9554	1.64109
LINC00487	-3.81695	1.37165	0.00594812	0.0583937	62	0	31	13	4.59581	0	4.13004	1.06671
BAG6	-3.06597	4.83739	0.0059568	0.0584221	738	71	354	70	54.7049	6.38427	47.1624	5.7438
FHL3	-4.24845	5.42662	0.00595714	0.0584221	323	71	1064	17	23.9427	6.38427	141.754	1.39492
SLC35F3	3.32326	1.63836	0.00596368	0.0584563	7	107	2	14	0.518882	9.62136	0.266454	1.14876
RPA2	-4.41371	7.02683	0.00597304	0.058518	3028	28	1858	573	224.453	2.51774	247.536	47.0171
CENPP	-3.23059	2.45534	0.00598115	0.0585675	145	21	62	6	10.7483	1.88831	8.26009	0.492326
ARHGEF1	-3.05723	5.141	0.00601407	0.0587229	347	33	757	153	25.7217	2.96734	100.853	12.5543
C19orf77	-5.60793	7.1177	0.0060052	0.0587229	2209	3	2476	757	163.744	0.269758	329.871	62.1151
DIRAS3	3.28793	5.91528	0.00600011	0.0587229	189	2260	23	243	14.0098	203.218	3.06423	19.9392
PPP3CB	-3.0956	4.78521	0.0060111	0.0587229	992	73	189	47	73.5329	6.56411	25.1799	3.85655
SCO1	-3.57486	4.12278	0.00601248	0.0587229	458	76	207	11	33.9497	6.83387	27.578	0.902597
TSN	-3.9824	6.55472	0.00601545	0.0587229	2184	35	1318	430	161.891	3.14718	175.594	35.2833
PDIK1L	-3.24727	6.03397	0.00602964	0.0588072	2039	133	647	147	151.143	11.9593	86.198	12.062
TPRG1L	-3.41546	3.64669	0.00603024	0.0588072	230	29	218	20	17.049	2.60766	29.0435	1.64109
ITGA2B	3.87441	6.10785	0.00605451	0.0590137	64	2502	61	450	4.74406	224.978	8.12686	36.9244
VKORC1L1	-3.33075	2.30973	0.00608207	0.0592521	122	21	61	4	9.04337	1.88831	8.12686	0.328217
FBXO42	-3.22198	4.93925	0.0060889	0.0592885	880	43	334	104	65.2308	3.86653	44.4979	8.53365
CCT6A	-4.13319	7.61616	0.00610364	0.0593341	5075	83	2589	682	376.189	7.4633	344.925	55.961
EPC2	-3.34944	4.2594	0.00610601	0.0593341	873	45	39	10	64.712	4.04637	5.19586	0.820543
KIAA1429	-3.13634	5.78351	0.006105	0.0593341	1215	114	809	149	90.063	10.2508	107.781	12.2261
PGBD4	-3.34722	3.06797	0.0061023	0.0593341	226	13	100	22	16.7525	1.16895	13.3227	1.80519
SLC25A13	-3.35752	4.08337	0.00611285	0.0593704	238	33	340	31	17.642	2.96734	45.2973	2.54368
CKAP2	-3.67024	7.15888	0.00614538	0.059656	2094	235	2844	209	155.22	21.131	378.898	17.1493
C16orf78	3.73744	0.491579	0.00616273	0.0597898	5	31	0	19	0.37063	2.7875	0	1.55903
MEX3B	-3.06248	4.74299	0.00616541	0.0597898	774	62	285	68	57.3735	5.575	37.9698	5.57969
RALY	-3.32089	6.48331	0.00617106	0.0598142	1650	108	1508	308	122.308	9.71128	200.907	25.2727
CABP1	3.25249	2.19596	0.00619995	0.0600638	26	139	1	33	1.92727	12.4988	0.133227	2.70779
TALDO1	-4.53885	8.93162	0.00620572	0.0600892	6699	59	9311	2578	496.57	5.30524	1240.48	211.536
CAPZA3	3.90258	0.406601	0.00621522	0.0601508	4	37	0	10	0.296504	3.32701	0	0.820543
DCP1B	-4.13992	4.42455	0.00622536	0.0602184	248	51	474	9	18.3832	4.58588	63.1497	0.738489
LOC643923	3.43058	0.955169	0.00624408	0.0603689	10	52	0	17	0.741259	4.6758	0	1.39492
RNF130	-4.67654	8.58615	0.00625116	0.0603706	8383	60	5825	1639	621.398	5.39516	776.049	134.487
SOWAHB	3.28138	2.34981	0.00625946	0.0603706	18	175	2	25	1.33427	15.7359	0.266454	2.05136
STAMBP	-3.2844	5.78151	0.00625451	0.0603706	1288	193	760	71	95.4742	17.3544	101.253	5.82585
ZFP92	3.65741	0.604647	0.00626004	0.0603706	6	39	0	15	0.444756	3.50685	0	1.23081
ZNF263	-3.34118	4.44436	0.00625487	0.0603706	428	69	353	28	31.7259	6.20443	47.0292	2.29752
CLK2P	3.32151	1.49402	0.00627219	0.0603963	18	81	0	20	1.33427	7.28346	0	1.64109
OBFC1	-3.31644	6.40686	0.00627121	0.0603963	1778	107	1307	292	131.796	9.62136	174.128	23.9598
RC3H2	-3.62719	5.61504	0.00626723	0.0603963	480	95	1119	49	35.5805	8.54233	149.081	4.02066
MDC1	-3.04331	4.96559	0.0062825	0.0604651	861	88	354	68	63.8224	7.9129	47.1624	5.57969
DR1	-3.04025	4.77746	0.00629418	0.060547	693	75	346	63	51.3693	6.74395	46.0966	5.16942
CSNK1A1	-3.45373	6.46366	0.00629991	0.0605717	2395	332	1039	83	177.532	29.8532	138.423	6.81051
PPP1R1A	3.28402	0.819893	0.00632492	0.0607816	6	41	1	23	0.444756	3.68669	0.133227	1.88725
TM7SF2	-3.26607	3.67394	0.00633097	0.0608091	233	23	220	32	17.2713	2.06814	29.31	2.62574
STIP1	-3.28249	6.25327	0.00633783	0.0608444	1153	75	1414	306	85.4672	6.74395	188.383	25.1086
HOXA6	-4.36672	-0.0764909	0.00634462	0.0608791	16	0	15	2	1.18602	0	1.99841	0.164109
ACRC	-2.9281	1.65384	0.00635698	0.0609059	29	4	71	12	2.14965	0.359677	9.45913	0.984651
DACT3-AS1	3.1725	1.47585	0.00635652	0.0609059	11	91	1	13	0.815385	8.18266	0.133227	1.06671
IBTK	-3.10857	5.55215	0.0063522	0.0609059	938	65	728	188	69.5301	5.84475	96.9894	15.4262
C11orf75	-3.70063	3.14649	0.00636208	0.0609129	161	26	156	7	11.9343	2.3379	20.7834	0.57438
C1QTNF9	3.86883	3.0386	0.006382	0.0609129	22	89	3	262	1.63077	8.00282	0.399682	21.4982
CHRNA6	3.57439	2.2648	0.00638321	0.0609129	25	90	1	97	1.85315	8.09274	0.133227	7.95927
F9	3.19835	0.910885	0.00636989	0.0609129	7	49	1	19	0.518882	4.40605	0.133227	1.55903
[truncated: 17,115 more rows]

## Sheet: significant_genes
gene	logFC	logCPM	PValue	FDR	rawcount - VA3_07A	rawcount - VA3_07B	rawcount - VA3_08A	rawcount - VA3_08B	normcount - VA3_07A	normcount - VA3_07B	normcount - VA3_08A	normcount - VA3_08B
PRM3	9.56011	5.09999	1.20477e-06	0.00041869	2	1502	0	11	0.148252	135.059	0	0.902597
P2RX6P	7.60042	0.548982	4.02276e-05	0.00297264	0	17	0	41	0	1.52863	0	3.36423
CD9	7.21656	7.59577	9.31769e-06	0.00130557	65	8314	1	245	4.81819	747.589	0.133227	20.1033
BTNL2	7.1287	3.5258	7.02238e-06	0.00110021	5	352	0	157	0.37063	31.6516	0	12.8825
CCDC67	6.5981	3.00959	0.000112496	0.00521905	4	332	0	13	0.296504	29.8532	0	1.06671
LOC150568	5.92259	3.48166	0.000553071	0.0138732	10	106	0	402	0.741259	9.53145	0	32.9858
OR4D5	5.92257	0.758154	0.000182569	0.0071803	1	53	0	13	0.0741259	4.76572	0	1.06671
NPFFR1	5.72787	3.41272	5.76268e-05	0.0035191	6	172	2	306	0.444756	15.4661	0.266454	25.1086
UCN3	5.6613	0.85686	0.000125081	0.00557297	0	37	1	35	0	3.32701	0.133227	2.8719
GREM1	5.6594	6.15379	2.148e-05	0.00203849	38	1222	19	2049	2.81679	109.881	2.53132	168.129
NXPE2	5.65675	3.53656	0.00163751	0.0266831	12	84	0	445	0.889511	7.55322	0	36.5142
PDLIM4	5.63907	4.58833	0.000257955	0.00896463	15	146	2	977	1.11189	13.1282	0.266454	80.167
MANSC4	5.47604	3.25377	0.00319149	0.0403187	5	26	0	414	0.37063	2.3379	0	33.9705
DARC	5.47026	4.92526	0.0015187	0.0252861	10	53	2	1391	0.741259	4.76572	0.266454	114.138
CRSP8P	5.36625	2.24466	3.49828e-05	0.00274042	2	86	2	118	0.148252	7.73306	0.266454	9.6824
CES1P2	5.32886	3.76148	0.000547117	0.0137781	19	564	0	13	1.40839	50.7145	0	1.06671
SLCO2A1	5.30821	5.26937	0.000685385	0.0155403	37	250	4	1547	2.74266	22.4798	0.532909	126.938
C10orf82	5.30135	2.82899	0.00194089	0.0294674	5	29	0	293	0.37063	2.60766	0	24.0419
PLN	5.28304	4.0603	0.000836538	0.0174576	7	51	2	729	0.518882	4.58588	0.266454	59.8176
F8	5.27419	5.72861	0.00119472	0.0217765	34	204	6	2301	2.52028	18.3435	0.799363	188.807
PAQR9	5.21774	2.85147	0.000332396	0.0103924	12	276	0	26	0.889511	24.8177	0	2.13341
GAS1	5.19954	5.11868	0.00437324	0.0487122	34	125	2	1503	2.52028	11.2399	0.266454	123.328
VCAM1	5.19865	4.04819	0.000790401	0.0169559	11	700	1	15	0.815385	62.9435	0.133227	1.23081
LOC152225	5.19567	2.7206	0.000310947	0.0100641	5	251	1	28	0.37063	22.5697	0.133227	2.29752
CLU	5.13084	8.47352	0.000416779	0.0118009	287	10081	124	5804	21.2741	906.476	16.5202	476.243
ZNF763	5.12848	6.17002	7.34424e-05	0.00395232	55	1498	29	1755	4.07693	134.699	3.86359	144.005
FCN1	5.0775	3.51317	0.000817086	0.0172382	20	466	0	15	1.48252	41.9024	0	1.23081
GPD1	5.0552	4.13704	0.000247658	0.00876145	13	687	3	75	0.963637	61.7746	0.399682	6.15407
PROS1	5.03699	7.38624	0.00416237	0.0472725	54	7279	10	100	4.0028	654.523	1.33227	8.20543
ATP6V1E2	5.02423	1.62097	0.000107032	0.00498976	5	87	0	38	0.37063	7.82298	0	3.11806
C1QTNF9B-AS1	4.97163	0.26319	0.00169307	0.0271557	1	14	0	31	0.0741259	1.25887	0	2.54368
SNORD56	4.93759	0.316492	0.00149218	0.0250409	0	10	1	37	0	0.899193	0.133227	3.03601
NEU2	4.93128	2.25001	0.000102462	0.0048718	3	56	2	150	0.222378	5.03548	0.266454	12.3081
PCDHA3	4.92771	1.61487	0.000272155	0.00927496	5	110	0	13	0.37063	9.89112	0	1.06671
LOC100506172	4.91018	2.75017	0.0013283	0.0233785	5	271	1	13	0.37063	24.3681	0.133227	1.06671
C9orf57	4.89733	1.53328	0.000194689	0.00750859	5	95	0	21	0.37063	8.54233	0	1.72314
ANGPTL1	4.88982	3.02192	0.000529792	0.0135561	8	86	2	275	0.593008	7.73306	0.266454	22.5649
ANXA3	4.8696	5.4991	0.00124129	0.0223861	14	1570	37	398	1.03776	141.173	4.92941	32.6576
KHDC1L	4.86424	3.76573	0.000213901	0.0079543	4	102	11	513	0.296504	9.17177	1.4655	42.0938
HAS2	4.8516	2.44191	0.000395106	0.0114599	12	194	0	29	0.889511	17.4443	0	2.37957
RAB40A	4.83134	1.55301	0.000103303	0.00487539	1	27	2	96	0.0741259	2.42782	0.266454	7.87721
TGFBI	4.82374	2.47496	0.000421721	0.0118715	13	195	0	33	0.963637	17.5343	0	2.70779
TUBB2B	4.81996	1.22557	0.000205744	0.00775994	4	58	0	35	0.296504	5.21532	0	2.8719
LOC100129924	4.80989	3.40486	0.00185086	0.028737	21	434	0	9	1.55664	39.025	0	0.738489
RAD54B	4.79004	3.51541	0.00164496	0.026759	11	473	1	15	0.815385	42.5318	0.133227	1.23081
ALOX15P1	4.77907	1.07484	0.00088276	0.0179537	1	72	1	11	0.0741259	6.47419	0.133227	0.902597
NT5C1B	4.77905	0.885753	0.000703463	0.0158375	3	60	0	11	0.222378	5.39516	0	0.902597
WDR52-AS1	4.76787	2.3774	0.000901454	0.0182139	3	20	1	211	0.222378	1.79839	0.133227	17.3135
FBF1	4.76623	6.46393	0.00293328	0.0382186	63	303	18	3865	4.66993	27.2455	2.39809	317.14
PPBP	4.75652	9.88922	0.00332165	0.0414697	2174	40370	0	11	161.15	3630.04	0	0.902597
FLJ23867	4.74704	2.73529	0.000934518	0.0186845	15	257	0	17	1.11189	23.1093	0	1.39492
FOLR2	4.74516	1.62181	0.000304792	0.00994162	6	106	0	17	0.444756	9.53145	0	1.39492
NPEPL1	4.74402	1.52737	0.000101531	0.00483956	3	61	1	57	0.222378	5.48508	0.133227	4.67709
EGFL6	4.72726	2.74948	0.000381457	0.0112	1	31	7	266	0.0741259	2.7875	0.932591	21.8264
GNG12-AS1	4.72069	4.048	0.000250991	0.00880264	26	377	5	346	1.92727	33.8996	0.666136	28.3908
TARM1	4.69978	1.10676	0.000370319	0.0110425	4	65	0	19	0.296504	5.84475	0	1.55903
CBLN3	4.6873	3.43208	0.00162807	0.026552	18	123	2	355	1.33427	11.0601	0.266454	29.1293
SHH	4.65708	1.95973	0.000969234	0.0191186	8	52	0	111	0.593008	4.6758	0	9.10802
INHA	4.63996	1.83441	0.000463419	0.0124582	8	124	0	19	0.593008	11.15	0	1.55903
C1QL1	4.60821	1.44419	0.00042283	0.0118796	5	41	0	70	0.37063	3.68669	0	5.7438
PXN	4.58978	5.4864	0.00407865	0.0468224	47	169	8	1925	3.48392	15.1964	1.06582	157.954
OR4S1	4.58319	1.03518	0.000742325	0.0163277	4	68	0	11	0.296504	6.11451	0	0.902597
AGAP8	4.57455	2.92351	0.00131561	0.0232839	3	196	9	125	0.222378	17.6242	1.19905	10.2568
MS4A8B	4.55627	2.94308	0.000669999	0.0153666	18	246	1	74	1.33427	22.1201	0.133227	6.07202
GPR97	4.55098	2.92163	0.00104171	0.0200046	12	99	2	231	0.889511	8.90201	0.266454	18.9545
FABP4	4.54894	0.677554	0.00152795	0.0253849	3	50	0	10	0.222378	4.49596	0	0.820543
LOC100506451	4.53766	2.10586	0.000599701	0.0145403	12	142	0	31	0.889511	12.7685	0	2.54368
WFDC6	4.53425	1.31223	0.00111279	0.0209482	3	17	0	86	0.222378	1.52863	0	7.05667
LOC100506071	4.52206	0.969154	0.00085304	0.01766	4	63	0	12	0.296504	5.66492	0	0.984651
ANKRD55	4.51954	2.98257	0.00134816	0.0235762	13	97	2	248	0.963637	8.72217	0.266454	20.3495
BOD1L2	4.50803	1.67541	0.000346585	0.0106164	4	106	1	23	0.296504	9.53145	0.133227	1.88725
TOX3	4.50522	3.30964	0.00142691	0.0245385	16	392	1	25	1.18602	35.2484	0.133227	2.05136
NR3C2	4.4949	4.18438	0.00117197	0.0214813	58	405	3	369	4.2993	36.4173	0.399682	30.278
KRT31	4.49288	1.16529	0.000536274	0.0136308	5	69	0	18	0.37063	6.20443	0	1.47698
AK8	4.49214	2.28509	0.000771324	0.0166966	16	147	0	49	1.18602	13.2181	0	4.02066
SCGB2A1	4.48396	2.44188	0.00323098	0.0406062	3	12	1	231	0.222378	1.07903	0.133227	18.9545
IL2	4.46696	1.02925	0.00106655	0.0203453	3	20	0	62	0.222378	1.79839	0	5.08737
C20orf197	4.4657	0.588818	0.00154313	0.0255222	3	41	0	15	0.222378	3.68669	0	1.23081
PATE1	4.46384	0.58791	0.00150766	0.0251324	3	40	0	16	0.222378	3.59677	0	1.31287
MIR7-3HG	4.45415	2.15024	0.00174775	0.027727	3	15	1	180	0.222378	1.34879	0.133227	14.7698
IQUB	4.44986	3.14978	0.00295686	0.0384547	29	156	1	218	2.14965	14.0274	0.133227	17.8878
MSMP	4.42385	3.15506	0.00426425	0.0479373	8	35	2	368	0.593008	3.14718	0.266454	30.196
LOC100616530	4.42184	4.1574	0.000453261	0.0123591	33	408	7	366	2.44616	36.6871	0.932591	30.0319
FOXI3	4.38562	2.88598	0.00312789	0.0398828	6	29	2	303	0.444756	2.60766	0.266454	24.8624
PLA2G16	4.38189	1.32911	0.000731081	0.0161735	6	45	0	55	0.444756	4.04637	0	4.51299
CXCL14	4.38124	2.55513	0.000669512	0.0153666	15	166	1	76	1.11189	14.9266	0.133227	6.23613
KCNG4	4.37976	3.51123	0.000802353	0.0170972	9	107	8	401	0.667134	9.62136	1.06582	32.9038
C4orf6	4.35314	1.23401	0.000661477	0.0152699	6	72	0	19	0.444756	6.47419	0	1.55903
CENPA	4.35239	2.63064	0.000664319	0.015317	8	81	3	186	0.593008	7.28346	0.399682	15.2621
CRISP1	4.3348	4.41661	0.00213394	0.0314966	16	841	8	79	1.18602	75.6221	1.06582	6.48229
GABRE	4.33138	2.03289	0.000983321	0.0192771	6	39	1	135	0.444756	3.50685	0.133227	11.0773
HBB	4.28932	2.86364	0.00335732	0.0416006	10	293	1	11	0.741259	26.3464	0.133227	0.902597
PTPRK	4.28476	4.0438	0.00167157	0.0270328	30	186	6	546	2.22378	16.725	0.799363	44.8016
CNN1	4.27656	1.72972	0.000408607	0.0117093	6	56	1	80	0.444756	5.03548	0.133227	6.56434
GXYLT2	4.27039	2.33502	0.00441638	0.0490498	21	84	0	120	1.55664	7.55322	0	9.84651
MEIS3P1	4.26558	3.5609	0.00219208	0.0319599	24	151	4	365	1.77902	13.5778	0.532909	29.9498
TAS1R2	4.26059	1.47312	0.000743234	0.0163289	8	89	0	19	0.593008	8.00282	0	1.55903
LRRC4C	4.25429	2.97746	0.0034237	0.0420096	41	249	0	60	3.03916	22.3899	0	4.92326
ANKRD20A4	4.25182	1.85759	0.000512609	0.0132657	7	113	1	33	0.518882	10.1609	0.133227	2.70779
SNORD88A	4.24756	1.57569	0.0010445	0.0200046	4	106	1	13	0.296504	9.53145	0.133227	1.06671
ZNF32-AS3	4.23861	2.17103	0.000565901	0.014017	11	127	1	56	0.815385	11.4198	0.133227	4.59504
LINC00282	4.23695	4.30127	0.000891635	0.0180537	32	260	10	614	2.37203	23.379	1.33227	50.3813
GABRA1	4.23483	2.77689	0.00218187	0.0318811	24	146	1	136	1.77902	13.1282	0.133227	11.1594
NAPSA	4.23184	4.49817	0.00379598	0.0448988	13	51	8	1002	0.963637	4.58588	1.06582	82.2184
CLEC3A	4.2197	1.28763	0.000877599	0.0178897	7	76	0	18	0.518882	6.83387	0	1.47698
FOXC1	4.21885	2.01617	0.0023113	0.0328951	4	18	1	157	0.296504	1.61855	0.133227	12.8825
COL4A5	4.21885	4.46111	0.00271193	0.0366744	27	123	8	883	2.0014	11.0601	1.06582	72.4539
LPL	4.21449	3.98755	0.00159116	0.0261059	67	474	2	175	4.96644	42.6217	0.266454	14.3595
SGCA	4.2051	3.33745	0.00128188	0.0229633	5	59	10	391	0.37063	5.30524	1.33227	32.0832
KREMEN2	4.19913	1.90656	0.000777784	0.0168174	7	127	1	24	0.518882	11.4198	0.133227	1.9693
FGF9	4.1897	3.96386	0.00333788	0.0415365	31	145	5	548	2.2979	13.0383	0.666136	44.9657
ATP8B3	4.18902	4.56399	0.00128387	0.0229774	65	411	8	614	4.81819	36.9568	1.06582	50.3813
USH1G	4.18801	3.50909	0.00109008	0.0206092	24	288	5	195	1.77902	25.8968	0.666136	16.0006
CNGA1	4.18642	5.29103	0.00309006	0.0395602	47	190	14	1616	3.48392	17.0847	1.86518	132.6
SPDYC	4.18492	1.37212	0.000739272	0.0162981	4	83	1	19	0.296504	7.4633	0.133227	1.55903
MIR892A	4.16836	1.11497	0.00114126	0.0213125	0	12	4	74	0	1.07903	0.532909	6.07202
MBL1P	4.15728	0.881484	0.0018466	0.0286959	5	57	0	12	0.37063	5.1254	0	0.984651
DNASE1L3	4.14546	1.24987	0.00115615	0.0214075	7	77	0	14	0.518882	6.92379	0	1.14876
FA2H	4.1384	2.0658	0.00323567	0.0406331	18	80	0	86	1.33427	7.19354	0	7.05667
CMTM5	4.12619	5.22546	0.000771156	0.0166966	74	576	20	1076	5.48532	51.7935	2.66454	88.2904
WNT2	4.11582	1.00886	0.0013266	0.0233773	6	56	0	20	0.444756	5.03548	0	1.64109
MGC16025	4.1033	1.97476	0.002182	0.0318811	4	142	2	18	0.296504	12.7685	0.266454	1.47698
SLCO1B7	4.09847	0.798692	0.00210252	0.0311291	5	41	0	24	0.37063	3.68669	0	1.9693
ECSCR	4.0965	4.05914	0.00118503	0.0216753	20	168	12	574	1.48252	15.1064	1.59873	47.0992
SEZ6L	4.08594	3.94823	0.00241455	0.0339531	48	277	5	381	3.55805	24.9076	0.666136	31.2627
NMU	4.07979	2.44043	0.00108288	0.0205814	17	162	1	57	1.26014	14.5669	0.133227	4.67709
ACTL6B	4.07793	0.78834	0.00245493	0.0342258	5	50	0	14	0.37063	4.49596	0	1.14876
TNFSF11	4.07535	2.01395	0.00167169	0.0270328	9	49	1	119	0.667134	4.40605	0.133227	9.76446
CCDC172	4.06993	0.779018	0.00229638	0.0328049	5	39	0	25	0.37063	3.50685	0	2.05136
GSN	4.048	6.37565	0.00121175	0.0219747	210	2097	40	1479	15.5664	188.561	5.32909	121.358
HAS2-AS1	4.04703	1.15769	0.00162209	0.0264771	7	42	0	44	0.518882	3.77661	0	3.61039
MRAP2	4.03773	4.22186	0.00404146	0.0466195	9	39	10	824	0.667134	3.50685	1.33227	67.6127
TMEM125	4.03533	2.48119	0.00170875	0.0273506	13	205	1	22	0.963637	18.4335	0.133227	1.80519
ID1	4.0333	2.4005	0.00116035	0.021421	8	168	3	49	0.593008	15.1064	0.399682	4.02066
GLIS3-AS1	4.03029	1.52656	0.000724167	0.016095	6	46	1	70	0.444756	4.13629	0.133227	5.7438
NPNT	4.02623	2.09431	0.000939568	0.0187463	12	127	1	44	0.889511	11.4198	0.133227	3.61039
MIR137HG	4.02503	4.00971	0.00193699	0.0294674	36	638	2	37	2.66853	57.3685	0.266454	3.03601
PRSS33	4.02459	1.45345	0.00116138	0.021421	10	78	0	27	0.741259	7.0137	0	2.21547
LINC00707	4.01919	4.49971	0.00314108	0.0398928	26	115	11	917	1.92727	10.3407	1.4655	75.2438
KCNA2	4.01484	2.28842	0.0021408	0.0315249	22	161	0	29	1.63077	14.477	0	2.37957
KCNQ5-AS1	4.0004	1.44358	0.000634543	0.0149184	6	53	1	55	0.444756	4.76572	0.133227	4.51299
LOC100287879	3.99851	1.47088	0.00128638	0.0230009	5	94	1	15	0.37063	8.45241	0.133227	1.23081
TTLL9	3.99748	2.44457	0.00387309	0.0454173	19	208	0	8	1.40839	18.7032	0	0.656434
OR2L3	3.98173	1.13875	0.0020928	0.0310332	7	73	0	10	0.518882	6.56411	0	0.820543
KCNAB1-AS1	3.96653	2.13161	0.00100445	0.019452	3	73	7	107	0.222378	6.56411	0.932591	8.77981
ABCC5-AS1	3.95685	0.972151	0.000958174	0.0189788	2	34	2	42	0.148252	3.05726	0.266454	3.44628
SERPINE1	3.95199	6.033	0.00172843	0.027508	124	865	44	2043	9.19162	77.7802	5.862	167.637
PF4	3.93581	6.98011	0.00297239	0.0385477	244	4545	51	856	18.0867	408.683	6.79459	70.2385
LMO3	3.93146	2.16107	0.00232471	0.0330123	20	150	0	23	1.48252	13.4879	0	1.88725
PCDHB10	3.9232	1.64395	0.00333927	0.0415365	3	112	2	13	0.222378	10.071	0.266454	1.06671
GDA	3.92258	4.32578	0.00154076	0.0255222	47	347	12	519	3.48392	31.202	1.59873	42.5862
SPERT	3.92207	1.74544	0.00130096	0.023143	5	109	2	25	0.37063	9.8012	0.266454	2.05136
COL18A1-AS1	3.91694	2.30814	0.00291127	0.0380827	21	177	0	16	1.55664	15.9157	0	1.31287
CLEC18C	3.91012	1.14604	0.00183773	0.0286842	8	65	0	18	0.593008	5.84475	0	1.47698
OR2B3	3.90914	2.92451	0.00180059	0.0282102	8	134	10	186	0.593008	12.0492	1.33227	15.2621
PRSS8	3.90826	1.76145	0.00189575	0.0291139	14	110	0	20	1.03776	9.89112	0	1.64109
SLCO1B3	3.9078	3.03856	0.0029002	0.0380731	15	95	5	259	1.11189	8.54233	0.666136	21.2521
NDRG4	3.90147	4.23688	0.00253472	0.0348301	66	742	1	31	4.89231	66.7201	0.133227	2.54368
VN1R5	3.8955	1.1737	0.00192637	0.0293391	4	74	1	13	0.296504	6.65403	0.133227	1.06671
EFHD1	3.89291	1.34199	0.00221536	0.0320921	9	85	0	11	0.667134	7.64314	0	0.902597
CRP	3.88111	1.60756	0.00168553	0.0270984	13	90	0	26	0.963637	8.09274	0	2.13341
LGALS17A	3.87098	0.780622	0.00342774	0.0420151	6	42	0	21	0.444756	3.77661	0	1.72314
ITGA10	3.86986	3.91919	0.00227367	0.0326513	32	219	10	436	2.37203	19.6923	1.33227	35.7757
TIFAB	3.86031	0.937738	0.00251116	0.0346975	7	47	0	24	0.518882	4.22621	0	1.9693
PM20D1	3.83919	3.56296	0.00281956	0.0375136	42	420	2	61	3.11329	37.7661	0.266454	5.00531
FXYD6	3.82972	4.59344	0.00132014	0.0233231	4	62	53	1003	0.296504	5.575	7.06104	82.3004
NS3BP	3.8271	1.47561	0.00190353	0.0291772	12	80	0	25	0.889511	7.19354	0	2.05136
LRRC43	3.82456	4.39632	0.00335088	0.0415901	40	858	3	32	2.96504	77.1508	0.399682	2.62574
FOLR3	3.82267	1.52041	0.00243571	0.0341001	11	98	0	11	0.815385	8.81209	0	0.902597
C15orf43	3.82244	3.0617	0.00236611	0.0334263	24	217	4	127	1.77902	19.5125	0.532909	10.4209
PCDHGA6	3.81686	1.71908	0.00204798	0.0305582	15	101	0	24	1.11189	9.08185	0	1.9693
SOX18	3.81584	5.1369	0.00154251	0.0255222	11	74	40	1541	0.815385	6.65403	5.32909	126.446
FLJ38576	3.81351	1.95883	0.0028057	0.0374527	19	123	0	25	1.40839	11.0601	0	2.05136
CLASRP	3.80835	4.45373	0.00149495	0.0250596	20	162	25	815	1.48252	14.5669	3.33068	66.8742
TRPC2	3.80102	1.3654	0.00251887	0.0347121	10	85	0	12	0.741259	7.64314	0	0.984651
EFCAB9	3.79092	2.63159	0.00242848	0.0340308	13	83	4	178	0.963637	7.4633	0.532909	14.6057
KIF23	3.78465	5.31562	0.002289	0.0327393	78	398	27	1373	5.78182	35.7879	3.59714	112.661
SLC17A7	3.76897	2.33622	0.00397527	0.0461596	28	165	0	27	2.07553	14.8367	0	2.21547
ATOH8	3.76491	2.94723	0.00300834	0.0389048	25	261	2	51	1.85315	23.4689	0.266454	4.18477
LIN7A	3.7576	1.81994	0.00449732	0.0496315	8	29	1	117	0.593008	2.60766	0.133227	9.60035
PRSS3	3.75725	1.4749	0.00290725	0.0380827	11	95	0	10	0.815385	8.54233	0	0.820543
KCNC3	3.75436	2.01719	0.00295743	0.0384547	10	147	1	14	0.741259	13.2181	0.133227	1.14876
C4orf47	3.74584	3.72224	0.0039794	0.0461596	27	143	9	431	2.0014	12.8585	1.19905	35.3654
LOC100287036	3.7454	0.896487	0.00391805	0.0457689	7	57	0	11	0.518882	5.1254	0	0.902597
OR52W1	3.74149	0.858527	0.0039815	0.0461596	7	52	0	14	0.518882	4.6758	0	1.14876
ARHGEF33	3.73803	3.45098	0.00321097	0.0405112	40	357	3	87	2.96504	32.1012	0.399682	7.13872
PPAP2B	3.73427	3.03027	0.0030458	0.039336	26	255	3	77	1.92727	22.9294	0.399682	6.31818
SLC5A7	3.73085	2.64843	0.00249822	0.0345998	23	179	2	72	1.7049	16.0956	0.266454	5.90791
CD22	3.7213	3.22975	0.00306171	0.0394319	28	248	5	138	2.07553	22.3	0.666136	11.3235
PIDD	3.70915	4.22916	0.0034588	0.0421899	57	306	11	493	4.22518	27.5153	1.4655	40.4528
C20orf141	3.699	0.913076	0.00220323	0.0320004	4	28	1	44	0.296504	2.51774	0.133227	3.61039
TOP1P2	3.69292	3.20377	0.00403376	0.0465587	15	91	8	307	1.11189	8.18266	1.06582	25.1907
GOLGA6D	3.68445	1.35286	0.00185225	0.028737	7	40	1	60	0.518882	3.59677	0.133227	4.92326
RAMP2	3.67457	4.54373	0.00184037	0.0286842	78	646	12	324	5.78182	58.0879	1.59873	26.5856
KRTAP24-1	3.67337	1.54352	0.00391919	0.0457689	12	102	0	8	0.889511	9.17177	0	0.656434
LINC00851	3.67231	1.28163	0.00152862	0.0253849	7	62	1	31	0.518882	5.575	0.133227	2.54368
RASL11B	3.66521	2.56081	0.00263725	0.035929	22	169	2	66	1.63077	15.1964	0.266454	5.41558
DDI1	3.65455	1.01775	0.00363715	0.0434793	9	51	0	23	0.667134	4.58588	0	1.88725
MIR663B	3.63206	2.53432	0.00329692	0.0412148	24	142	2	88	1.77902	12.7685	0.266454	7.22078
CSPG4	3.62867	5.10778	0.0041942	0.0474647	109	441	20	1049	8.07973	39.6544	2.66454	86.0749
CYP27B1	3.62622	1.36601	0.00411264	0.047043	11	87	0	9	0.815385	7.82298	0	0.738489
EPB41L4B	3.62076	3.6576	0.00420831	0.0474838	45	269	7	253	3.33567	24.1883	0.932591	20.7597
ZIM2	3.61462	1.6615	0.00168389	0.0270984	11	90	1	32	0.815385	8.09274	0.133227	2.62574
SERPINA5	3.60242	1.65617	0.0033006	0.0412338	17	93	0	24	1.26014	8.36249	0	1.9693
MIR3648	3.5974	4.63061	0.00221626	0.0320921	98	658	12	363	7.26434	59.1669	1.59873	29.7857
CELA1	3.58818	1.14664	0.00399618	0.0462087	10	68	0	13	0.741259	6.11451	0	1.06671
AKR7L	3.58722	4.69261	0.00178441	0.0281124	81	685	17	394	6.0042	61.5947	2.26486	32.3294
ZSCAN10	3.58009	2.20252	0.0021971	0.03196	15	136	2	46	1.11189	12.229	0.266454	3.7745
C7orf63	3.57924	4.67106	0.00266526	0.0362332	44	761	28	309	3.26154	68.4286	3.73036	25.3548
OR9Q1	3.5788	2.1923	0.0028767	0.0379108	12	154	2	28	0.889511	13.8476	0.266454	2.29752
UMOD	3.57165	1.58244	0.00192112	0.0293255	10	90	1	25	0.741259	8.09274	0.133227	2.05136
TGM6	3.5654	2.83357	0.00387245	0.0454173	25	158	4	131	1.85315	14.2072	0.532909	10.7491
LOC388499	3.55932	1.24397	0.00319926	0.0403902	4	73	2	18	0.296504	6.56411	0.266454	1.47698
LOC284661	3.55819	1.15386	0.00402911	0.0465331	11	60	0	21	0.815385	5.39516	0	1.72314
ADPRHL1	3.5569	1.5796	0.00147028	0.0247813	8	61	2	56	0.593008	5.48508	0.266454	4.59504
HAPLN2	3.54803	2.04119	0.00206966	0.0307856	8	56	4	112	0.593008	5.03548	0.532909	9.19008
SLC22A10	3.54762	2.03055	0.0032172	0.040563	10	138	2	24	0.741259	12.4089	0.266454	1.9693
DKFZp434J0226	3.54521	2.23543	0.00335066	0.0415901	18	160	1	24	1.33427	14.3871	0.133227	1.9693
SLC24A5	3.53473	1.57157	0.00253298	0.0348301	6	29	2	91	0.444756	2.60766	0.266454	7.46694
SYT8	3.5206	1.58904	0.00223768	0.0322556	7	92	2	25	0.518882	8.27258	0.266454	2.05136
SLC22A7	3.51818	1.64956	0.00443479	0.0490831	19	84	0	31	1.40839	7.55322	0	2.54368
SLC7A3	3.5137	2.13424	0.00419882	0.0474676	15	155	1	17	1.11189	13.9375	0.133227	1.39492
LOC100129520	3.51108	1.49085	0.00211647	0.0312629	10	79	1	28	0.741259	7.10362	0.133227	2.29752
ZNF366	3.5032	1.79519	0.00275311	0.0369544	14	101	1	32	1.03776	9.08185	0.133227	2.62574
C7orf45	3.49462	1.8179	0.00415627	0.047233	11	123	1	14	0.815385	11.0601	0.133227	1.14876
XPNPEP2	3.49437	1.64896	0.00247659	0.0344439	13	71	1	49	0.963637	6.38427	0.133227	4.02066
EPHX4	3.4915	4.30116	0.00407581	0.0468179	32	516	29	306	2.37203	46.3984	3.86359	25.1086
LINC00184	3.49051	1.87429	0.00241638	0.0339531	7	96	4	49	0.518882	8.63225	0.532909	4.02066
MSLN	3.46891	1.73108	0.00342212	0.0420096	11	112	1	16	0.815385	10.071	0.133227	1.31287
LOC100130417	3.46701	2.03515	0.00232369	0.0330123	7	52	5	115	0.518882	4.6758	0.666136	9.43624
MIR100HG	3.45936	2.36682	0.00384897	0.0453566	14	73	4	138	1.03776	6.56411	0.532909	11.3235
LOC442497	3.44672	1.60289	0.00322654	0.0406062	7	98	2	20	0.518882	8.81209	0.266454	1.64109
MIR3687	3.44109	5.17613	0.0028033	0.0374527	161	1054	17	419	11.9343	94.7749	2.26486	34.3807
PRLHR	3.4279	1.71718	0.00315046	0.0399588	15	76	1	49	1.11189	6.83387	0.133227	4.02066
ZNF560	3.4259	2.43723	0.00386456	0.0454009	13	71	5	152	0.963637	6.38427	0.666136	12.4723
FLJ16341	3.41767	5.46714	0.00353945	0.0428972	97	523	49	1399	7.19022	47.0278	6.52813	114.794
LOC340073	3.4152	1.71421	0.00290729	0.0380827	13	101	1	24	0.963637	9.08185	0.133227	1.9693
PRDM13	3.41179	2.65802	0.00417734	0.0473592	17	109	6	149	1.26014	9.8012	0.799363	12.2261
PIRT	3.39502	1.77531	0.00394125	0.0459068	13	112	1	19	0.963637	10.071	0.133227	1.55903
CALHM2	3.38204	1.56835	0.0029457	0.0383543	12	86	1	26	0.889511	7.73306	0.133227	2.13341
AQP4	3.35602	1.77561	0.00421109	0.0474872	17	85	1	44	1.26014	7.64314	0.133227	3.61039
CEACAM16	3.35387	2.01796	0.00408771	0.0468983	13	131	2	27	0.963637	11.7794	0.266454	2.21547
IVL	3.34226	1.80835	0.00420227	0.0474676	15	110	1	23	1.11189	9.89112	0.133227	1.88725
C15orf59	3.33787	1.50232	0.00217445	0.0318487	5	41	4	70	0.37063	3.68669	0.532909	5.7438
ASB2	3.33148	5.7274	0.00399511	0.0462087	49	454	124	1824	3.63217	40.8234	16.5202	149.667
LINC00565	3.31739	1.45162	0.0041278	0.0470502	10	87	1	16	0.741259	7.82298	0.133227	1.31287
IL20	3.27806	1.7111	0.0039261	0.0457822	10	103	2	23	0.741259	9.26169	0.266454	1.88725
DEXI	3.27759	5.12619	0.00367497	0.0437381	28	269	92	1218	2.07553	24.1883	12.2569	99.9421
CD1C	3.25268	1.52821	0.00445613	0.0492623	12	89	1	19	0.889511	8.00282	0.133227	1.55903
TTC23L	3.19878	1.65399	0.00329457	0.0412123	7	40	4	84	0.518882	3.59677	0.532909	6.89256
TCP11L2	-3.18592	2.22904	0.00433282	0.0484299	76	8	86	13	5.63357	0.719354	11.4575	1.06671
FBXL4	-3.19686	4.81259	0.00440124	0.0489386	778	74	324	54	57.67	6.65403	43.1656	4.43093
TMEM161B-AS1	-3.20711	1.68691	0.00279732	0.0374163	76	8	42	6	5.63357	0.719354	5.59554	0.492326
ZNF3	-3.23144	5.15475	0.00392606	0.0457822	716	65	570	95	53.0742	5.84475	75.9395	7.79516
FONG	-3.25298	1.77928	0.00335844	0.0416006	81	10	45	5	6.0042	0.899193	5.99523	0.410271
ARHGAP17	-3.27557	5.30815	0.00442443	0.0490829	1063	141	469	50	78.7959	12.6786	62.4836	4.10271
FOXO1	-3.27874	4.72649	0.00381183	0.0450583	593	39	387	83	43.9567	3.50685	51.5589	6.81051
SMARCB1	-3.28051	5.32137	0.00405685	0.0466856	753	43	655	161	55.8168	3.86653	87.2638	13.2107
ZFP36	-3.28441	4.7951	0.00391983	0.0457689	539	62	459	56	39.9539	5.575	61.1513	4.59504
NARS2	-3.29189	5.06106	0.00423774	0.0477033	724	40	496	124	53.6672	3.59677	66.0807	10.1747
NDUFA12	-3.2938	5.39129	0.00365232	0.043577	608	37	791	179	45.0686	3.32701	105.383	14.6877
TMEM242	-3.29499	5.11246	0.0034082	0.0419475	754	72	524	76	55.891	6.47419	69.8111	6.23613
SIL1	-3.30791	5.29873	0.00354838	0.0428972	747	47	650	140	55.3721	4.22621	86.5977	11.4876
SEC24B	-3.32123	4.57748	0.00421701	0.0475259	531	64	354	39	39.3609	5.75483	47.1624	3.20012
MRPL36	-3.32298	4.48466	0.00399088	0.0462087	538	35	309	63	39.8798	3.14718	41.1672	5.16942
SNX10	-3.3241	5.06628	0.0033588	0.0416006	206	16	806	137	15.2699	1.43871	107.381	11.2414
MRE11A	-3.33032	5.6159	0.00398181	0.0461596	1410	80	551	128	104.518	7.19354	73.4082	10.5029
TWISTNB	-3.33625	5.90793	0.00430233	0.0482586	1392	108	865	146	103.183	9.71128	115.242	11.9799
RANBP6	-3.34126	5.92588	0.00431233	0.0482869	946	87	1145	162	70.1231	7.82298	152.545	13.2928
PET112	-3.34267	5.02846	0.00323095	0.0406062	846	83	417	55	62.7105	7.4633	55.5558	4.51299
TEX2	-3.34579	4.73709	0.00339326	0.0418216	537	31	424	94	39.8056	2.7875	56.4884	7.7131
DDX10	-3.35145	6.04834	0.00453195	0.0499272	1229	96	1127	185	91.1008	8.63225	150.147	15.18
LRRC6	-3.35683	1.60751	0.00288792	0.0379902	24	3	75	8	1.77902	0.269758	9.99204	0.656434
SCYL2	-3.36806	5.07836	0.00290848	0.0380827	802	53	476	90	59.449	4.76572	63.4162	7.38489
AP3B1	-3.3705	5.50844	0.00313195	0.0398828	619	38	891	180	45.884	3.41693	118.705	14.7698
ACAA1	-3.37892	5.21206	0.00285832	0.0377828	516	37	729	125	38.249	3.32701	97.1227	10.2568
RALGAPB	-3.37968	5.64038	0.00332682	0.0415071	1645	162	433	54	121.937	14.5669	57.6874	4.43093
DERL2	-3.38338	4.88718	0.00281776	0.0375136	623	43	463	82	46.1805	3.86653	61.6842	6.72845
MTX2	-3.38341	5.38142	0.00272498	0.036735	540	52	855	109	40.028	4.6758	113.909	8.94392
SNTB1	-3.39064	5.35812	0.00398206	0.0461596	1156	50	470	131	85.6896	4.49596	62.6168	10.7491
TMX2	-3.39372	5.50147	0.00452979	0.0499272	524	21	898	263	38.842	1.88831	119.638	21.5803
TNFSF10	-3.39532	4.39862	0.00357909	0.0430527	524	51	284	35	38.842	4.58588	37.8365	2.8719
ATE1	-3.39631	4.57284	0.00384346	0.0453201	470	58	392	38	34.8392	5.21532	52.2251	3.11806
KXD1	-3.39654	5.86208	0.00412127	0.0470502	704	39	1178	254	52.1847	3.50685	156.942	20.8418
LCOR	-3.39842	6.16147	0.0041048	0.0470379	1843	142	936	146	136.614	12.7685	124.701	11.9799
ZNF582	-3.40235	2.17273	0.00241712	0.0339531	96	7	69	11	7.11609	0.629435	9.19268	0.902597
PDF	-3.40857	1.01133	0.00343998	0.0421057	62	7	14	1	4.59581	0.629435	1.86518	0.0820543
COG1	-3.41284	4.97424	0.00365857	0.0436244	476	21	576	150	35.284	1.88831	76.7389	12.3081
RXRB	-3.41515	4.10507	0.00392816	0.0457822	545	45	163	23	40.3986	4.04637	21.716	1.88725
DHX32	-3.42011	4.60419	0.00333171	0.0415365	544	65	362	35	40.3245	5.84475	48.2283	2.8719
MMS19	-3.42184	5.65133	0.00355045	0.0428972	632	75	1050	103	46.8476	6.74395	139.889	8.45159
VAMP2	-3.42524	5.41789	0.00233331	0.0330852	670	47	802	132	49.6644	4.22621	106.848	10.8312
HINFP	-3.429	5.2923	0.00328521	0.0411221	783	99	640	58	58.0406	8.90201	85.2654	4.75915
ACTL6A	-3.43241	5.60533	0.00265253	0.0360936	681	53	965	142	50.4798	4.76572	128.564	11.6517
XPO4	-3.43536	5.14628	0.0037875	0.0448262	619	87	632	51	45.884	7.82298	84.1996	4.18477
RFK	-3.43934	5.96045	0.00361935	0.0433842	1414	136	924	109	104.814	12.229	123.102	8.94392
GPR126	-3.45398	5.00221	0.00225736	0.0324904	1116	81	255	39	82.7246	7.28346	33.9729	3.20012
PRKG2	-3.45414	2.59103	0.00317443	0.0401563	153	10	78	13	11.3413	0.899193	10.3917	1.06671
MYNN	-3.46008	5.64227	0.00257172	0.035212	1488	105	544	85	110.299	9.44153	72.4756	6.97461
CKS1B	-3.4601	4.98475	0.0025128	0.0346975	429	43	645	71	31.8	3.86653	85.9316	5.82585
TSFM	-3.46106	4.25699	0.00433523	0.0484299	439	53	278	25	32.5413	4.76572	37.0372	2.05136
DFNB59	-3.46574	2.6875	0.00409634	0.0469691	231	12	43	9	17.1231	1.07903	5.72877	0.738489
KCNN4	-3.46792	5.70297	0.00289504	0.0380577	998	60	873	158	73.9777	5.39516	116.307	12.9646
LOC400027	-3.46875	5.43882	0.00358197	0.0430602	740	29	748	204	54.8532	2.60766	99.654	16.7391
EFCAB14	-3.47281	5.86431	0.00357676	0.0430527	846	91	1151	116	62.7105	8.18266	153.345	9.5183
APOO	-3.47355	2.55346	0.00305085	0.0393583	136	8	84	15	10.0811	0.719354	11.1911	1.23081
SLC2A8	-3.47388	2.65375	0.00316629	0.0400797	199	15	57	8	14.7511	1.34879	7.59395	0.656434
ZNF181	-3.47508	4.77753	0.00345834	0.0421899	778	31	314	84	57.67	2.7875	41.8334	6.89256
TBC1D25	-3.47696	4.24554	0.00338845	0.0418121	392	33	306	39	29.0574	2.96734	40.7675	3.20012
PSMD12	-3.48101	5.6738	0.00250497	0.0346454	1460	118	589	78	108.224	10.6105	78.4708	6.40023
LRRC59	-3.49084	3.95983	0.0033936	0.0418216	445	32	178	26	32.986	2.87742	23.7144	2.13341
IMMT	-3.49088	6.32955	0.00384056	0.0453139	2769	185	676	107	205.255	16.6351	90.0616	8.77981
DDX23	-3.49283	5.43474	0.00367795	0.0437464	1190	174	494	35	88.2099	15.646	65.8143	2.8719
RNF138	-3.49308	5.88941	0.00327309	0.0410242	1255	67	925	182	93.0281	6.02459	123.235	14.9339
KIAA0317	-3.49767	6.10809	0.00350756	0.0425861	1868	113	861	149	138.467	10.1609	114.709	12.2261
MRPL17	-3.49771	4.15333	0.00359877	0.0431807	440	22	242	50	32.6154	1.97822	32.241	4.10271
PANK2	-3.50063	5.58316	0.00227631	0.0326525	1200	77	653	106	88.9511	6.92379	86.9974	8.69775
AKAP8L	-3.50617	5.55488	0.0038336	0.0452597	374	54	1127	81	27.7231	4.85564	150.147	6.6464
HIPK3	-3.50687	4.51161	0.00371656	0.0441506	355	47	439	34	26.3147	4.22621	58.4868	2.78985
RBM12	-3.50777	3.1392	0.00411917	0.0470502	128	8	174	28	9.48812	0.719354	23.1815	2.29752
WBP4	-3.51453	4.77205	0.00201449	0.0302706	765	53	326	48	56.7063	4.76572	43.4321	3.93861
LOC100507463	-3.51807	4.14256	0.00311569	0.0397552	501	29	206	36	37.1371	2.60766	27.4448	2.95395
CINP	-3.51842	4.84621	0.00203494	0.0304668	703	47	402	61	52.1105	4.22621	53.5574	5.00531
HDAC6	-3.51877	5.13042	0.00208097	0.0308983	757	70	547	60	56.1133	6.29435	72.8753	4.92326
SLC35D2	-3.52126	4.56493	0.00249943	0.0345998	756	70	222	24	56.0392	6.29435	29.5764	1.9693
TRNAU1AP	-3.52182	4.40363	0.0042907	0.0481577	428	15	331	92	31.7259	1.34879	44.0982	7.54899
TMEM194A	-3.53053	5.52555	0.00280646	0.0374527	1483	181	409	33	109.929	16.2754	54.4899	2.70779
CORO1C	-3.5311	6.30288	0.00350707	0.0425861	1636	99	1266	209	121.27	8.90201	168.666	17.1493
PTER	-3.53438	4.12116	0.00344529	0.0421057	545	26	174	36	40.3986	2.3379	23.1815	2.95395
TBCE	-3.53638	4.85331	0.00422164	0.0475501	469	75	540	33	34.7651	6.74395	71.9427	2.70779
R3HCC1L	-3.54019	5.06505	0.00276929	0.0370934	414	51	712	57	30.6881	4.58588	94.8578	4.67709
FBXO28	-3.54026	5.24786	0.00195759	0.0296102	1446	120	229	27	107.186	10.7903	30.509	2.21547
KAT2B	-3.5439	4.09809	0.0029235	0.0381693	489	35	198	27	36.2476	3.14718	26.379	2.21547
PLAA	-3.54399	4.79626	0.00229007	0.0327393	765	36	338	70	56.7063	3.23709	45.0308	5.7438
WBP11	-3.54437	6.16377	0.00411097	0.047043	1701	206	1016	82	126.088	18.5234	135.359	6.72845
FAM102B	-3.54507	5.19478	0.00311045	0.0397149	750	102	589	42	55.5945	9.17177	78.4708	3.44628
CCDC25	-3.54706	5.45003	0.00187687	0.0290247	895	61	712	102	66.3427	5.48508	94.8578	8.36954
WASL	-3.54712	4.6223	0.00233854	0.0331348	783	79	231	22	58.0406	7.10362	30.7755	1.80519
VEZF1	-3.54781	6.33848	0.00334005	0.0415365	2632	180	770	110	195.099	16.1855	102.585	9.02597
FAM49B	-3.54895	6.06175	0.0030015	0.0388468	687	42	1460	232	50.9245	3.77661	194.512	19.0366
ZNF484	-3.54936	3.18644	0.00442624	0.0490829	161	17	165	15	11.9343	1.52863	21.9825	1.23081
ZNF596	-3.55144	2.25227	0.00370218	0.0440072	14	1	132	17	1.03776	0.0899193	17.586	1.39492
PET117	-3.55248	1.59668	0.00284314	0.0376624	86	13	28	1	6.37483	1.16895	3.73036	0.0820543
CCDC6	-3.5557	4.96382	0.00352218	0.0427176	636	92	502	33	47.1441	8.27258	66.8801	2.70779
TNKS2	-3.55595	6.07637	0.00300182	0.0388468	1611	91	966	165	119.417	8.18266	128.698	13.539
CCDC41	-3.55675	4.30455	0.00244973	0.0342032	410	30	320	42	30.3916	2.69758	42.6327	3.44628
ZFAND4	-3.55747	4.20011	0.00310525	0.0397015	597	30	173	33	44.2532	2.69758	23.0483	2.70779
AGPAT1	-3.55782	4.78524	0.00178771	0.0281124	562	40	452	61	41.6588	3.59677	60.2187	5.00531
AMN1	-3.55863	4.17587	0.00316457	0.0400797	574	57	169	16	42.5483	5.1254	22.5154	1.31287
ASNSD1	-3.55972	5.64194	0.00213761	0.0315021	1354	76	626	107	100.367	6.83387	83.4003	8.77981
COX17	-3.56368	4.74644	0.00237845	0.0335759	719	30	336	76	53.2966	2.69758	44.7644	6.23613
ANKHD1	-3.56549	4.19307	0.00400362	0.0462667	378	14	286	71	28.0196	1.25887	38.103	5.82585
CAMKMT	-3.56872	3.81871	0.00324666	0.0407195	410	32	158	19	30.3916	2.87742	21.0499	1.55903
ANKRD50	-3.5715	6.04121	0.00362082	0.0433842	2568	108	409	92	190.355	9.71128	54.4899	7.54899
MRPL43	-3.57324	4.97093	0.00313435	0.0398868	607	85	527	35	44.9944	7.64314	70.2108	2.8719
MECP2	-3.57366	4.64178	0.00184285	0.0286842	642	50	332	40	47.5889	4.49596	44.2314	3.28217
KIAA0586	-3.57427	4.71013	0.00191444	0.0292741	574	52	406	42	42.5483	4.6758	54.0903	3.44628
SPINK13	-3.576	0.784518	0.00354397	0.0428972	51	2	14	3	3.78042	0.179839	1.86518	0.246163
MAP3K1	-3.5781	5.70989	0.00447205	0.0494097	1026	158	864	52	76.0532	14.2072	115.108	4.26682
FLVCR1-AS1	-3.5812	2.39892	0.00291289	0.0380827	51	6	125	10	3.78042	0.539516	16.6534	0.820543
CHMP5	-3.58369	6.53089	0.00366419	0.0436369	1449	101	1762	235	107.408	9.08185	234.746	19.2828
C18orf25	-3.58656	4.80198	0.00420439	0.0474676	793	129	295	16	58.7819	11.5996	39.302	1.31287
SUMF1	-3.58759	4.22215	0.00388548	0.045479	466	58	249	18	34.5427	5.21532	33.1736	1.47698
WAS	-3.58888	1.89324	0.00388298	0.0454775	29	5	94	5	2.14965	0.449596	12.5234	0.410271
CHN2	-3.59022	5.31799	0.00188535	0.0290852	512	50	837	79	37.9525	4.49596	111.511	6.48229
GMCL1	-3.59454	5.3202	0.00222287	0.0321391	1094	125	480	38	81.0938	11.2399	63.9491	3.11806
TGS1	-3.5981	5.1752	0.00168718	0.0270998	997	56	445	72	73.9036	5.03548	59.2861	5.90791
PLSCR1	-3.60347	5.58229	0.00183781	0.0286842	1206	66	655	108	89.3959	5.93467	87.2638	8.86186
NSDHL	-3.60385	4.50424	0.0022029	0.0320004	383	19	413	74	28.3902	1.70847	55.0229	6.07202
CSTF3	-3.60488	5.49057	0.0016188	0.0264686	533	35	956	131	39.5091	3.14718	127.365	10.7491
SIRT1	-3.60834	4.1498	0.00413685	0.0471226	536	72	174	11	39.7315	6.47419	23.1815	0.902597
LCLAT1	-3.6096	4.9104	0.00252519	0.0347741	576	71	514	37	42.6965	6.38427	68.4788	3.03601
RPS6KC1	-3.61288	5.64512	0.00253433	0.0348301	1031	118	812	63	76.4238	10.6105	108.181	5.16942
PRPS1	-3.61401	3.0762	0.00336261	0.0416006	106	6	178	27	7.85735	0.539516	23.7144	2.21547
LMAN2L	-3.61562	4.99081	0.00164456	0.026759	1157	98	222	23	85.7637	8.81209	29.5764	1.88725
APH1A	-3.61809	4.00355	0.00323125	0.0406062	369	40	237	19	27.3525	3.59677	31.5749	1.55903
MTX1	-3.61813	4.32356	0.00350911	0.0425861	475	61	283	19	35.2098	5.48508	37.7033	1.55903
ACP6	-3.61936	3.46049	0.0041656	0.047281	311	33	125	10	23.0532	2.96734	16.6534	0.820543
UBQLN2	-3.62065	5.8863	0.00246772	0.034354	1480	72	812	147	109.706	6.47419	108.181	12.062
LOC100505761	-3.62261	5.18559	0.0022091	0.032037	689	79	629	48	51.0728	7.10362	83.7999	3.93861
TIMM23	-3.6233	5.56965	0.00182627	0.0285891	1339	122	562	54	99.2546	10.9702	74.8737	4.43093
GFM1	-3.62349	5.38335	0.00155915	0.0257132	1163	59	509	88	86.2085	5.30524	67.8127	7.22078
TMOD4	-3.62532	1.44032	0.00285102	0.0377124	17	0	66	15	1.26014	0	8.793	1.23081
TRIAP1	-3.62551	5.96146	0.00247801	0.0344439	1804	88	724	130	133.723	7.9129	96.4565	10.6671
RNF208	-3.62749	1.09179	0.00356142	0.0429483	42	7	33	1	3.11329	0.629435	4.3965	0.0820543
BBS10	-3.62754	4.1371	0.00386219	0.0454009	352	46	291	19	26.0923	4.13629	38.7691	1.55903
COMMD7	-3.62811	6.32212	0.0028433	0.0376624	999	68	1675	215	74.0518	6.11451	223.156	17.6417
NENF	-3.62888	5.58569	0.00243699	0.0341001	875	33	820	187	64.8602	2.96734	109.246	15.3442
MEMO1	-3.63847	5.26814	0.00145094	0.0246952	930	67	553	66	68.9371	6.02459	73.6747	5.41558
CCDC86	-3.63943	3.45708	0.00436928	0.0486964	226	26	179	13	16.7525	2.3379	23.8477	1.06671
PITPNA-AS1	-3.63962	1.50334	0.00235126	0.0332657	76	11	30	1	5.63357	0.989112	3.99682	0.0820543
CHPT1	-3.64008	4.77569	0.00265311	0.0360936	524	17	450	115	38.842	1.52863	59.9523	9.43624
DECR1	-3.64195	5.93505	0.00382116	0.0451407	833	26	1168	313	61.7469	2.3379	155.609	25.683
COA5	-3.64223	5.3712	0.0014229	0.0245021	841	58	685	85	62.3399	5.21532	91.2607	6.97461
ZNF285	-3.64234	4.87495	0.00387599	0.0454235	519	84	522	27	38.4714	7.55322	69.5446	2.21547
HSPA4	-3.64302	5.6008	0.00175321	0.0277739	1159	102	701	68	85.912	9.17177	93.3923	5.57969
GTSF1	-3.64371	3.38862	0.00357839	0.0430527	192	16	187	19	14.2322	1.43871	24.9135	1.55903
CAPN7	-3.64545	5.44784	0.00205898	0.0306745	708	78	829	64	52.4812	7.0137	110.445	5.25147
ALCAM	-3.64624	4.80319	0.00298197	0.0386423	693	97	372	22	51.3693	8.72217	49.5605	1.80519
ALG14	-3.65127	2.04746	0.00162164	0.0264771	89	9	64	5	6.59721	0.809274	8.52654	0.410271
AKTIP	-3.65486	3.89592	0.00247958	0.0344439	246	17	281	34	18.235	1.52863	37.4369	2.78985
GNPTG	-3.65915	5.54923	0.00208208	0.0308983	1047	41	704	149	77.6099	3.68669	93.792	12.2261
AMFR	-3.65945	5.12862	0.00185542	0.0287627	717	76	574	45	53.1483	6.83387	76.4724	3.69244
ZNF473	-3.65994	4.43324	0.00195947	0.0296102	526	46	306	29	38.9902	4.13629	40.7675	2.37957
TMCO1	-3.66133	5.71776	0.00405696	0.0466856	761	116	1049	57	56.4098	10.4306	139.755	4.67709
SLC39A8	-3.66671	6.64651	0.00342069	0.0420096	2239	150	1544	191	165.968	13.4879	205.703	15.6724
FAM86C1	-3.66921	1.94378	0.00363764	0.0434793	15	0	100	21	1.11189	0	13.3227	1.72314
RHOT1	-3.66986	6.53417	0.00432829	0.048409	2097	76	1373	311	155.442	6.83387	182.921	25.5189
GPATCH11	-3.67103	4.38112	0.00386255	0.0454009	415	60	344	19	30.7623	5.39516	45.8302	1.55903
LCMT1	-3.67133	5.14338	0.00226512	0.0325589	799	98	529	35	59.2266	8.81209	70.4772	2.8719
MGST2	-3.6716	4.92205	0.00231465	0.0329183	481	16	554	132	35.6546	1.43871	73.8079	10.8312
LSM5	-3.67336	5.34835	0.00399269	0.0462087	736	124	712	34	54.5567	11.15	94.8578	2.78985
TMEM120A	-3.67903	3.01051	0.00287607	0.0379108	210	11	105	16	15.5664	0.989112	13.9889	1.31287
ACSS2	-3.6793	4.92852	0.00313889	0.0398928	588	86	514	28	43.5861	7.73306	68.4788	2.29752
C10orf95	-3.67931	1.2641	0.00267279	0.0362839	14	0	60	12	1.03776	0	7.99363	0.984651
DDX26B	-3.67986	5.52325	0.00243994	0.0341163	1472	186	414	26	109.113	16.725	55.1561	2.13341
QTRT1	-3.68092	4.77878	0.00153701	0.0255022	466	42	512	46	34.5427	3.77661	68.2123	3.7745
MRPL9	-3.68103	5.39609	0.0014193	0.0244842	803	71	731	67	59.5231	6.38427	97.3891	5.49764
MRPL24	-3.68335	4.26807	0.0035466	0.0428972	482	64	256	15	35.7287	5.75483	34.1062	1.23081
NUDT11	-3.68505	3.91782	0.00284941	0.0377124	415	17	186	36	30.7623	1.52863	24.7803	2.95395
CEP70	-3.68645	5.72033	0.0016935	0.0271557	1279	70	755	111	94.8071	6.29435	100.587	9.10802
SEC13	-3.6911	5.87848	0.00230182	0.0328264	774	74	1229	103	57.3735	6.65403	163.736	8.45159
FAR1	-3.69292	5.83972	0.00177428	0.0280344	1263	75	893	120	93.6211	6.74395	118.972	9.84651
CSTF2T	-3.70732	4.74055	0.00168184	0.0270984	720	74	334	25	53.3707	6.65403	44.4979	2.05136
ABHD4	-3.7081	5.0125	0.00316176	0.0400755	674	101	511	26	49.9609	9.08185	68.0791	2.13341
LEPRE1	-3.70823	5.60732	0.00415284	0.047233	604	101	1037	48	44.7721	9.08185	138.157	3.93861
WDR43	-3.70948	6.27334	0.0044941	0.0496246	1800	51	1101	300	133.427	4.58588	146.683	24.6163
RABEPK	-3.70968	5.02193	0.00258156	0.0353214	347	46	733	43	25.7217	4.13629	97.6556	3.52833
DUSP1	-3.711	5.57904	0.00385533	0.0453761	426	69	1128	54	31.5777	6.20443	150.28	4.43093
USP16	-3.71206	5.95399	0.00187357	0.0289971	1026	52	1151	176	76.0532	4.6758	153.345	14.4416
INPP5K	-3.71283	4.88074	0.00271807	0.0366901	741	103	388	21	54.9273	9.26169	51.6922	1.72314
METTL25	-3.71774	4.00054	0.0035861	0.0430828	507	15	158	40	37.5819	1.34879	21.0499	3.28217
OMA1	-3.71834	5.32253	0.00168568	0.0270984	998	36	549	116	73.9777	3.23709	73.1418	9.5183
POLR3F	-3.71835	3.54779	0.00271648	0.0366901	139	9	255	30	10.3035	0.809274	33.9729	2.46163
JAK2	-3.72374	5.80112	0.00188524	0.0290852	1136	47	909	167	84.2071	4.22621	121.104	13.7031
ACSS1	-3.72425	5.78812	0.00296232	0.038492	1090	32	892	228	80.7973	2.87742	118.839	18.7084
GBGT1	-3.72426	3.36344	0.00322254	0.0406036	234	21	156	13	17.3455	1.88831	20.7834	1.06671
C6orf211	-3.72512	4.21926	0.00439542	0.0489022	550	81	188	9	40.7693	7.28346	25.0467	0.738489
LOC100288198	-3.72669	1.6088	0.00377835	0.0447456	40	0	58	19	2.96504	0	7.72718	1.55903
ZFYVE21	-3.72824	4.96533	0.00350775	0.0425861	838	132	369	17	62.1175	11.8693	49.1609	1.39492
HIST1H3J	-3.72858	1.53119	0.000877917	0.0178897	39	2	60	8	2.89091	0.179839	7.99363	0.656434
PRMT10	-3.73057	5.45807	0.00246402	0.0343275	1338	173	438	25	99.1805	15.556	58.3535	2.05136
SAE1	-3.73411	5.51125	0.00121531	0.0219977	823	60	822	85	61.0057	5.39516	109.513	6.97461
PAK1IP1	-3.73568	4.18181	0.00242558	0.034015	154	15	437	34	11.4154	1.34879	58.2203	2.78985
UBE2D2	-3.73656	5.82375	0.00362254	0.0433842	770	20	1078	301	57.077	1.79839	143.619	24.6983
NAT10	-3.73953	5.44951	0.00309772	0.0396318	1130	168	551	27	83.7623	15.1064	73.4082	2.21547
ZNF17	-3.74098	4.2572	0.00333784	0.0415365	538	69	217	12	39.8798	6.20443	28.9103	0.984651
PDS5B	-3.74118	6.44854	0.00340748	0.0419475	1800	61	1393	305	133.427	5.48508	185.586	25.0266
C21orf91	-3.74468	5.44676	0.0012449	0.0224058	1269	60	510	80	94.0658	5.39516	67.9459	6.56434
CHERP	-3.75061	4.34394	0.0018845	0.0290852	586	52	233	19	43.4378	4.6758	31.0419	1.55903
NUBP2	-3.75072	4.6575	0.00292988	0.0382003	234	34	595	30	17.3455	3.05726	79.2702	2.46163
ZSCAN31	-3.75322	2.84488	0.00203547	0.0304668	182	14	97	9	13.4909	1.25887	12.923	0.738489
LYN	-3.75351	6.56589	0.00275168	0.0369544	2090	104	1478	218	154.923	9.35161	196.91	17.8878
SURF2	-3.75373	2.35611	0.0013016	0.023143	115	8	78	8	8.52448	0.719354	10.3917	0.656434
FAM103A1	-3.76223	5.26918	0.00216808	0.031804	744	21	634	158	55.1497	1.88831	84.4661	12.9646
MBNL2	-3.76451	4.98669	0.00179534	0.028151	853	27	401	90	63.2294	2.42782	53.4241	7.38489
YWHAG	-3.76695	5.58033	0.00166573	0.0269948	926	96	824	57	68.6406	8.63225	109.779	4.67709
PRPF18	-3.7683	4.60706	0.00119436	0.0217765	220	14	569	64	16.3077	1.25887	75.8063	5.25147
SRP19	-3.76967	5.43941	0.00120334	0.0218722	874	38	720	118	64.7861	3.41693	95.9236	9.6824
APOBEC3C	-3.77132	6.25997	0.00262883	0.0358572	1223	45	1425	275	90.656	4.04637	189.849	22.5649
AKAP7	-3.77434	3.66304	0.00342909	0.0420151	262	31	207	12	19.421	2.7875	27.578	0.984651
SNRNP27	-3.77502	5.55078	0.00200283	0.0301434	1009	31	724	165	74.7931	2.7875	96.4565	13.539
ZNF133	-3.77714	4.13473	0.00222674	0.0321464	391	39	272	19	28.9832	3.50685	36.2378	1.55903
CASP9	-3.77902	3.8615	0.00432704	0.048409	276	39	251	12	20.4588	3.50685	33.44	0.984651
CASP1	-3.78205	4.39666	0.00210651	0.031164	325	35	416	27	24.0909	3.14718	55.4225	2.21547
MED11	-3.78316	2.61927	0.00219639	0.03196	115	12	109	7	8.52448	1.07903	14.5218	0.57438
NME4	-3.78538	6.18473	0.00192263	0.0293255	546	26	1718	251	40.4728	2.3379	228.884	20.5956
RAP2C	-3.78746	4.38569	0.00157486	0.0259053	612	50	237	20	45.3651	4.49596	31.5749	1.64109
SMARCAL1	-3.78769	4.78969	0.00178847	0.0281124	519	60	486	29	38.4714	5.39516	64.7484	2.37957
SNRPD1	-3.78862	6.5601	0.00318004	0.0402006	1362	49	1830	353	100.96	4.40605	243.806	28.9652
USP21	-3.789	3.77263	0.00398227	0.0461596	290	38	217	11	21.4965	3.41693	28.9103	0.902597
FAM216A	-3.78998	5.46978	0.00189933	0.0291363	672	20	831	189	49.8126	1.79839	110.712	15.5083
PUS7L	-3.79528	5.65513	0.0026073	0.035602	1326	178	633	32	98.291	16.0056	84.3328	2.62574
KIAA0196	-3.79606	6.05005	0.00194035	0.0294674	1157	47	1193	202	85.7637	4.22621	158.94	16.575
ZBTB5	-3.79731	5.04561	0.00144554	0.0246477	955	94	377	26	70.7903	8.45241	50.2267	2.13341
EIF1B-AS1	-3.79765	3.03224	0.00314099	0.0398928	320	11	45	9	23.7203	0.989112	5.99523	0.738489
AATF	-3.80004	5.33379	0.00397768	0.0461596	392	69	933	36	29.0574	6.20443	124.301	2.95395
IFT122	-3.80026	4.69127	0.00137493	0.0239566	443	43	483	34	32.8378	3.86653	64.3488	2.78985
ATG16L1	-3.80102	4.91403	0.0027566	0.0369678	762	110	394	18	56.484	9.89112	52.4915	1.47698
ATAT1	-3.80133	3.06819	0.00426856	0.0479373	53	1	201	45	3.92868	0.0899193	26.7787	3.69244
NMRK1	-3.80719	4.21736	0.00275291	0.0369544	492	58	235	13	36.47	5.21532	31.3084	1.06671
FBXW7	-3.80759	4.41818	0.00366388	0.0436369	303	46	436	19	22.4602	4.13629	58.0871	1.55903
SIGMAR1	-3.80942	5.49884	0.00175385	0.0277739	783	90	835	49	58.0406	8.09274	111.245	4.02066
NOL10	-3.80995	4.24109	0.00156576	0.0257999	383	25	319	33	28.3902	2.24798	42.4995	2.70779
KLHL9	-3.81201	5.9662	0.00150815	0.0251324	942	44	1220	176	69.8266	3.95645	162.537	14.4416
UBE2K	-3.81283	5.86645	0.00145374	0.0246952	1439	105	832	77	106.667	9.44153	110.845	6.31818
MRPL22	-3.81384	5.44728	0.00159263	0.0261077	758	82	806	50	56.1875	7.37338	107.381	4.10271
FAM122A	-3.81616	4.18764	0.00183094	0.0286387	676	57	118	9	50.1091	5.1254	15.7208	0.738489
PRMT2	-3.81636	6.76286	0.00272959	0.0367677	2006	103	1923	252	148.697	9.26169	256.196	20.6777
SCD	-3.81835	7.20452	0.00364099	0.0434793	3808	265	2010	194	282.272	23.8286	267.787	15.9185
ATG4C	-3.81876	5.36244	0.00116663	0.0214612	802	30	695	123	59.449	2.69758	92.5929	10.0927
GOLGB1	-3.82088	6.49002	0.00241354	0.0339531	1044	40	1896	328	77.3875	3.59677	252.599	26.9138
SMIM8	-3.82183	3.98975	0.00174614	0.027727	236	18	321	28	17.4937	1.61855	42.7659	2.29752
MAD2L1BP	-3.82332	5.85952	0.00130513	0.0231521	1717	97	670	79	127.274	8.72217	89.2623	6.48229
CENPC1	-3.82872	5.37528	0.000883696	0.0179537	735	45	760	82	54.4826	4.04637	101.253	6.72845
ZNF816	-3.829	4.14045	0.00167526	0.0270675	647	50	121	10	47.9595	4.49596	16.1205	0.820543
DCTN6	-3.83285	3.00547	0.00310752	0.039704	110	12	170	10	8.15385	1.07903	22.6486	0.820543
ATG5	-3.83483	4.39571	0.00126555	0.022756	442	21	344	47	32.7637	1.88831	45.8302	3.85655
CIAPIN1	-3.83589	5.92684	0.00158708	0.0260837	1009	84	1157	91	74.7931	7.55322	154.144	7.46694
SLC29A3	-3.8381	3.80922	0.00184223	0.0286842	487	30	115	12	36.0993	2.69758	15.3211	0.984651
ZNF585A	-3.84106	4.23533	0.00146807	0.0247795	473	31	264	26	35.0616	2.7875	35.172	2.13341
TSPAN13	-3.8435	4.11936	0.00188724	0.0290909	250	23	357	25	18.5315	2.06814	47.5621	2.05136
SLC27A2	-3.84553	5.77424	0.0014416	0.0246024	2137	80	353	61	158.407	7.19354	47.0292	5.00531
FRG1	-3.84827	5.2204	0.00099968	0.0194393	812	34	590	90	60.1903	3.05726	78.6041	7.38489
C3orf17	-3.85149	5.06911	0.00116545	0.0214608	772	27	504	91	57.2252	2.42782	67.1465	7.46694
NPM3	-3.85213	2.09406	0.00214626	0.031581	109	2	54	14	8.07973	0.179839	7.19427	1.14876
PSIP1	-3.85362	6.98411	0.00412117	0.0470502	2347	75	2180	434	173.974	6.74395	290.435	35.6116
SUPV3L1	-3.85411	5.54294	0.000941412	0.0187527	604	40	985	95	44.7721	3.59677	131.229	7.79516
LPXN	-3.85616	5.02221	0.00197805	0.0298174	366	9	673	161	27.1301	0.809274	89.6619	13.2107
ALG12	-3.85619	4.22448	0.00307138	0.0394486	193	25	432	21	14.3063	2.24798	57.5542	1.72314
RWDD2A	-3.85699	2.96924	0.0026777	0.036299	281	26	51	3	20.8294	2.3379	6.79459	0.246163
ABHD16A	-3.85867	5.97745	0.00145608	0.0246952	1143	90	1142	92	84.726	8.09274	152.146	7.54899
WARS2	-3.85882	4.42494	0.00133581	0.0234461	537	44	301	23	39.8056	3.95645	40.1014	1.88725
RRAGC	-3.86255	4.4748	0.00196132	0.0296119	534	61	318	17	39.5833	5.48508	42.3663	1.39492
BAMBI	-3.86744	2.86265	0.0034696	0.0422796	266	6	50	13	19.7175	0.539516	6.66136	1.06671
PRIM1	-3.86812	4.2642	0.00278943	0.0373369	394	50	316	15	29.2056	4.49596	42.0998	1.23081
RCBTB1	-3.86896	6.58256	0.00374845	0.0445017	3215	85	895	211	238.315	7.64314	119.238	17.3135
HTATIP2	-3.87185	5.09032	0.00115695	0.0214075	600	57	629	41	44.4756	5.1254	83.7999	3.36423
MTSS1	-3.87557	4.33362	0.00114771	0.0213587	568	31	248	28	42.1035	2.7875	33.0404	2.29752
CEP89	-3.87858	4.05969	0.00145433	0.0246952	530	38	166	14	39.2868	3.41693	22.1157	1.14876
CTDSPL2	-3.88323	5.28743	0.000805488	0.0171449	561	26	785	103	41.5847	2.3379	104.583	8.45159
MIR155HG	-3.88366	2.62613	0.00194645	0.0295274	97	10	123	7	7.19022	0.899193	16.387	0.57438
CMPK1	-3.8855	7.16314	0.00435285	0.04857	2727	82	2430	492	202.141	7.37338	323.742	40.3707
PAAF1	-3.88654	5.94383	0.00415643	0.047233	1428	27	867	272	105.852	2.42782	115.508	22.3188
PFKP	-3.8876	5.17197	0.0030614	0.0394319	492	78	745	28	36.47	7.0137	99.2543	2.29752
GRPEL1	-3.88842	4.45392	0.00140941	0.0243576	539	50	311	20	39.9539	4.49596	41.4337	1.64109
PFKM	-3.8907	5.19205	0.00129467	0.0230843	818	84	566	33	60.635	7.55322	75.4066	2.70779
FBXO22	-3.89354	5.55443	0.00248425	0.0344777	1551	215	386	16	114.969	19.3326	51.4257	1.31287
COQ5	-3.89404	5.08251	0.00121332	0.0219824	514	51	677	41	38.1007	4.58588	90.1948	3.36423
FCHO2	-3.89563	3.62642	0.00215232	0.0316457	271	24	196	13	20.0881	2.15806	26.1125	1.06671
MTRR	-3.89952	5.02578	0.00115184	0.0213958	1352	45	166	30	100.218	4.04637	22.1157	2.46163
ZNF281	-3.90077	5.00246	0.00086413	0.0177793	1121	44	276	42	83.0952	3.95645	36.7707	3.44628
ZNF540	-3.90085	4.0839	0.00138329	0.0240687	573	25	154	21	42.4742	2.24798	20.517	1.72314
BRMS1	-3.90388	5.3777	0.000867927	0.0178	440	34	944	73	32.6154	3.05726	125.767	5.98996
GINM1	-3.90457	4.23613	0.00129137	0.023047	384	25	319	29	28.4644	2.24798	42.4995	2.37957
SNORA32	-3.90746	0.60465	0.0034579	0.0421899	17	0	32	6	1.26014	0	4.26327	0.492326
SNRPE	-3.90753	6.00709	0.00411089	0.047043	1323	209	1032	38	98.0686	18.7931	137.491	3.11806
MLH1	-3.90765	4.9802	0.00103065	0.0198388	611	55	551	36	45.291	4.94556	73.4082	2.95395
MCM7	-3.90998	6.8306	0.00288683	0.0379902	2427	88	1826	297	179.904	7.9129	243.273	24.3701
MCRS1	-3.91033	4.97097	0.000780188	0.0168313	616	42	544	47	45.6616	3.77661	72.4756	3.85655
ZNF134	-3.91119	4.44347	0.0020521	0.0305959	338	40	430	21	25.0546	3.59677	57.2877	1.72314
HMBS	-3.91552	4.50733	0.00417768	0.0473592	82	14	627	22	6.07833	1.25887	83.5335	1.80519
MPND	-3.91694	2.03821	0.00301233	0.0389302	39	0	90	24	2.89091	0	11.9905	1.9693
ELK3	-3.91713	4.19599	0.0017124	0.027367	300	28	355	22	22.2378	2.51774	47.2957	1.80519
GPAA1	-3.92051	4.59987	0.000860214	0.0177561	555	40	374	30	41.1399	3.59677	49.827	2.46163
FLOT1	-3.92355	4.95339	0.00100291	0.0194418	557	48	568	38	41.2882	4.31613	75.6731	3.11806
LYPLA2	-3.92423	4.38281	0.00196988	0.0297177	343	39	401	20	25.4252	3.50685	53.4241	1.64109
TSPYL5	-3.92445	3.76962	0.00148067	0.0248913	328	18	201	21	24.3133	1.61855	26.7787	1.72314
DUSP12	-3.92502	3.878	0.00260766	0.035602	299	34	246	12	22.1637	3.05726	32.7739	0.984651
IRF5	-3.92661	5.3673	0.00189202	0.0291139	839	108	683	30	62.1917	9.71128	90.9942	2.46163
FLAD1	-3.92918	5.53906	0.000745869	0.0163492	1057	61	723	72	78.3511	5.48508	96.3233	5.90791
CCDC28B	-3.93064	4.00823	0.00127492	0.02286	258	16	315	29	19.1245	1.43871	41.9666	2.37957
ZNF627	-3.93186	4.43323	0.000997793	0.0194393	852	53	122	11	63.1553	4.76572	16.2537	0.902597
ANKIB1	-3.93416	6.28955	0.00146589	0.0247795	2384	103	877	116	176.716	9.26169	116.84	9.5183
TRIQK	-3.93472	4.6223	0.00282422	0.0375136	406	61	466	17	30.0951	5.48508	62.0839	1.39492
IMPA1	-3.9351	5.42307	0.000678096	0.0154299	1151	74	565	50	85.319	6.65403	75.2734	4.10271
SMG9	-3.94061	3.63255	0.00171706	0.0273727	268	20	201	15	19.8658	1.79839	26.7787	1.23081
SUPT20H	-3.94298	5.94574	0.00108696	0.0205908	1586	68	852	112	117.564	6.11451	113.51	9.19008
MLX	-3.94645	4.91601	0.00216091	0.0317232	499	68	573	23	36.9888	6.11451	76.3392	1.88725
SNRK	-3.95176	4.43534	0.00195061	0.0295436	555	65	287	13	41.1399	5.84475	38.2362	1.06671
CDC34	-3.95229	4.51967	0.00201196	0.030257	181	22	567	26	13.4168	1.97822	75.5398	2.13341
2015-09-02	-3.95324	6.82774	0.00437826	0.0487397	2606	60	1673	401	193.172	5.39516	222.889	32.9038
GTF2B	-3.95456	5.84889	0.000986319	0.0193161	1008	46	1063	129	74.719	4.13629	141.621	10.585
TLR2	-3.95538	2.62301	0.00272524	0.036735	114	15	110	4	8.45036	1.34879	14.655	0.328217
FAM185A	-3.95574	3.90792	0.00139615	0.0242379	262	10	277	39	19.421	0.899193	36.9039	3.20012
C1orf198	-3.95618	4.45268	0.0026706	0.03628	287	40	466	18	21.2741	3.59677	62.0839	1.47698
C11orf24	-3.9574	2.85948	0.00127163	0.0228439	205	12	87	8	15.1958	1.07903	11.5908	0.656434
CCDC90B	-3.95844	6.03709	0.00112749	0.021149	1226	56	1168	141	90.8784	5.03548	155.609	11.5697
PPME1	-3.95912	4.97453	0.000658601	0.0152403	1198	61	213	23	88.8029	5.48508	28.3774	1.88725
SDCCAG8	-3.96142	6.03611	0.00406252	0.0466934	1725	30	830	256	127.867	2.69758	110.579	21.0059
SLC35B2	-3.96149	4.59595	0.00150093	0.0250996	323	36	513	25	23.9427	3.23709	68.3456	2.05136
ZSCAN18	-3.96207	5.10727	0.00070992	0.0159216	352	24	792	64	26.0923	2.15806	105.516	5.25147
ARAF	-3.96415	5.10268	0.00161177	0.0263762	436	53	740	33	32.3189	4.76572	98.5882	2.70779
COMMD10	-3.9643	5.59164	0.000748075	0.0163518	819	36	903	112	60.7091	3.23709	120.304	9.19008
ZNF226	-3.96446	5.38088	0.000627838	0.0148842	568	25	859	106	42.1035	2.24798	114.442	8.69775
ATP1A1OS	-3.96702	1.44739	0.00171384	0.027367	38	0	53	13	2.81679	0	7.06104	1.06671
SFSWAP	-3.96715	5.47614	0.00195966	0.0296102	688	90	876	36	50.9987	8.09274	116.707	2.95395
PRR24	-3.9678	1.93148	0.000866998	0.0178	66	6	72	4	4.89231	0.539516	9.59236	0.328217
ZNF254	-3.97049	5.29223	0.000614736	0.0147244	855	43	631	68	63.3777	3.86653	84.0664	5.57969
KHDRBS1	-3.97356	7.68459	0.00376194	0.0446342	4578	161	3217	495	339.349	14.477	428.592	40.6169
SPCS2	-3.97528	6.98866	0.00341291	0.0419783	2764	78	1990	379	204.884	7.0137	265.122	31.0986
RNF19A	-3.97555	5.47323	0.000647206	0.0150312	1347	74	500	49	99.8476	6.65403	66.6136	4.02066
NHLRC3	-3.97637	5.04538	0.0025598	0.0350991	549	81	622	22	40.6951	7.28346	82.8673	1.80519
ATL1	-3.9777	4.20481	0.0017952	0.028151	613	16	174	35	45.4392	1.43871	23.1815	2.8719
ERMP1	-3.97925	5.38002	0.00171554	0.0273713	502	64	912	38	37.2112	5.75483	121.503	3.11806
WRAP73	-3.97927	5.14743	0.000609241	0.0146525	764	40	577	59	56.6322	3.59677	76.8721	4.8412
SEC23A	-3.98002	5.75216	0.000891056	0.0180537	1424	57	726	97	105.555	5.1254	96.723	7.95927
MID1IP1	-3.98521	2.95087	0.00251599	0.0346975	137	3	138	28	10.1553	0.269758	18.3854	2.29752
UGP2	-3.98863	6.3676	0.0030691	0.0394486	1213	25	1553	388	89.9148	2.24798	206.902	31.8371
PLCL2	-3.99008	5.03114	0.000616606	0.0147323	835	42	458	48	61.8952	3.77661	61.0181	3.93861
XRN2	-3.99009	6.48785	0.00133206	0.0234232	1643	84	1624	168	121.789	7.55322	216.361	13.7851
RIT1	-3.99191	5.38758	0.00108979	0.0206092	776	80	751	38	57.5217	7.19354	100.054	3.11806
MTFR1L	-3.99558	6.75222	0.00217273	0.0318478	1922	66	1944	296	142.47	5.93467	258.994	24.2881
PLEKHB1	-3.99648	2.36767	0.00240094	0.0338434	26	0	131	26	1.92727	0	17.4528	2.13341
FAM92A1	-3.9967	3.39613	0.00258571	0.0353528	208	21	182	9	15.4182	1.88831	24.2474	0.738489
SLC22A16	-3.99809	3.23015	0.00443383	0.0490831	21	0	251	47	1.55664	0	33.44	3.85655
VPS45	-3.99819	4.98796	0.000836061	0.0174576	785	24	452	76	58.1889	2.15806	60.2187	6.23613
CMTM3	-4.00107	4.32258	0.00189435	0.0291139	470	53	295	13	34.8392	4.76572	39.302	1.06671
LTA4H	-4.00157	7.41791	0.00280787	0.0374527	4062	183	2568	297	301.1	16.4552	342.128	24.3701
SUMO1	-4.00249	6.5565	0.00286761	0.0378533	2022	48	1473	319	149.883	4.31613	196.244	26.1753
LIPA	-4.00309	6.25249	0.00356036	0.0429483	1307	24	1325	363	96.8826	2.15806	176.526	29.7857
GAR1	-4.0038	3.4319	0.00192073	0.0293255	160	13	222	14	11.8602	1.16895	29.5764	1.14876
NAPG	-4.0046	4.22166	0.00099213	0.0193901	483	22	257	29	35.8028	1.97822	34.2394	2.37957
YTHDF3	-4.00582	5.13505	0.000744178	0.0163309	934	74	465	30	69.2336	6.65403	61.9507	2.46163
AASDH	-4.00618	5.4228	0.00149592	0.0250596	621	75	875	37	46.0322	6.74395	116.574	3.03601
DDX3X	-4.00635	8.73515	0.00412803	0.0470502	6765	541	8338	540	501.462	48.6463	1110.85	44.3093
UBE2E2	-4.0076	3.42228	0.00405593	0.0466856	222	30	175	6	16.456	2.69758	23.3148	0.492326
SMC4	-4.00762	5.79661	0.000763613	0.0166238	1564	84	698	67	115.933	7.55322	92.9926	5.49764
TEX10	-4.01125	5.83099	0.00100686	0.0194788	1619	122	694	47	120.01	10.9702	92.4597	3.85655
ARMCX3	-4.01229	5.57973	0.00116771	0.0214612	1296	33	615	122	96.0672	2.96734	81.9348	10.0106
SLC39A1	-4.01367	5.63643	0.00132027	0.0233231	1368	141	616	30	101.404	12.6786	82.068	2.46163
FUT8	-4.01453	4.9069	0.00289788	0.0380687	565	89	519	16	41.8812	8.00282	69.1449	1.31287
FBXL3	-4.01704	5.23089	0.000566137	0.014017	755	38	644	65	55.9651	3.41693	85.7983	5.33353
STOML2	-4.01787	6.01527	0.00108516	0.0205814	705	52	1461	101	52.2588	4.6758	194.645	8.28748
WDR46	-4.01979	4.60567	0.000658181	0.0152403	525	34	398	31	38.9161	3.05726	53.0244	2.54368
ZCCHC18	-4.02021	1.92174	0.00451598	0.0498087	24	5	102	2	1.77902	0.449596	13.5892	0.164109
SCML1	-4.02444	3.70813	0.00215449	0.0316533	262	28	223	10	19.421	2.51774	29.7097	0.820543
G6PC3	-4.02691	4.16253	0.00442845	0.0490829	180	30	418	12	13.3427	2.69758	55.689	0.984651
XRCC6BP1	-4.02736	3.54107	0.0025581	0.0350991	195	21	224	10	14.4546	1.88831	29.8429	0.820543
LOC644656	-4.02943	3.21696	0.00166652	0.0269948	136	10	193	13	10.0811	0.899193	25.7129	1.06671
HIST1H3E	-4.02974	2.13789	0.00204747	0.0305582	121	16	49	1	8.96924	1.43871	6.52813	0.0820543
ZNF146	-4.02982	6.92644	0.00270771	0.0366538	2807	83	1843	311	208.072	7.4633	245.538	25.5189
OCIAD2	-4.0306	6.22246	0.0038513	0.0453566	1563	26	1149	335	115.859	2.3379	153.078	27.4882
TMED1	-4.03095	4.7468	0.00387254	0.0454173	243	44	640	17	18.0126	3.95645	85.2654	1.39492
UBE2Q2	-4.03099	5.48966	0.000808752	0.017157	1011	86	704	41	74.9413	7.73306	93.792	3.36423
SDCCAG3	-4.03101	4.03504	0.000966186	0.0190883	476	21	196	22	35.284	1.88831	26.1125	1.80519
PIGN	-4.03128	5.27863	0.00119472	0.0217765	590	63	778	36	43.7343	5.66492	103.651	2.95395
MFN1	-4.03783	5.14181	0.0019802	0.0298262	991	134	406	14	73.4588	12.0492	54.0903	1.14876
RNH1	-4.04051	5.89133	0.00334535	0.0415755	740	112	1277	41	54.8532	10.071	170.131	3.36423
DHX15	-4.04075	6.82333	0.00395115	0.0459941	1883	39	2036	477	139.579	3.50685	271.251	39.1399
PEBP1	-4.04644	7.063	0.00286529	0.0378488	1993	58	2604	435	147.733	5.21532	346.924	35.6936
RPA3	-4.0466	3.59429	0.00245222	0.0342129	273	29	186	8	20.2364	2.60766	24.7803	0.656434
SLC4A1AP	-4.04739	5.80735	0.00347058	0.0422796	961	152	1029	31	71.235	13.6677	137.091	2.54368
TMEM248	-4.04769	6.63644	0.00154356	0.0255222	2469	146	1441	119	183.017	13.1282	191.98	9.76446
NPTN	-4.05127	4.61464	0.00154519	0.025527	537	64	385	15	39.8056	5.75483	51.2925	1.23081
ACO1	-4.05264	5.00944	0.00228609	0.0327393	608	88	561	18	45.0686	7.9129	74.7405	1.47698
DPYD	-4.05432	6.0078	0.000813203	0.0172323	1941	95	739	73	143.878	8.54233	98.4549	5.98996
NAE1	-4.05443	5.63632	0.0029688	0.0385477	1119	17	724	219	82.9469	1.52863	96.4565	17.9699
OCEL1	-4.05702	2.80879	0.00132506	0.0233773	184	15	92	5	13.6392	1.34879	12.2569	0.410271
GID8	-4.05718	5.36435	0.00169567	0.0271677	1139	21	507	128	84.4295	1.88831	67.5462	10.5029
C6orf136	-4.05807	3.41542	0.0022344	0.0322326	126	12	241	12	9.33987	1.07903	32.1078	0.984651
NHP2L1	-4.05841	6.77484	0.0033615	0.0416006	2223	47	1775	399	164.782	4.22621	236.478	32.7397
PDXDC1	-4.05848	5.88811	0.00105016	0.0200727	1188	95	1018	61	88.0616	8.54233	135.625	5.00531
IDH3A	-4.05881	5.36323	0.000635411	0.0149204	654	49	812	52	48.4784	4.40605	108.181	4.26682
C12orf45	-4.06044	4.05087	0.00102306	0.0197524	466	32	205	14	34.5427	2.87742	27.3116	1.14876
CS	-4.06357	7.22872	0.00241761	0.0339531	3934	149	2053	259	291.611	13.398	273.516	21.2521
RPRD1A	-4.06421	4.80075	0.000540778	0.0136822	494	20	515	60	36.6182	1.79839	68.612	4.92326
NTRK1	-4.06667	4.578	0.000951776	0.0188912	329	29	504	27	24.3874	2.60766	67.1465	2.21547
UBE2J1	-4.0669	6.48778	0.00113779	0.0213004	1687	93	1611	139	125.05	8.36249	214.629	11.4055
NDUFS1	-4.06879	5.75152	0.00202958	0.0304263	1705	32	557	138	126.385	2.87742	74.2076	11.3235
TEC	-4.0696	4.89645	0.000548215	0.0137816	1022	63	264	20	75.7567	5.66492	35.172	1.64109
CCDC77	-4.06978	3.94756	0.00119512	0.0217765	372	28	228	14	27.5749	2.51774	30.3758	1.14876
MOCS2	-4.07017	4.0644	0.000937887	0.0187323	518	33	179	13	38.3972	2.96734	23.8477	1.06671
ZNF77	-4.07205	4.29335	0.00157363	0.0259053	407	43	326	14	30.1693	3.86653	43.4321	1.14876
VRK2	-4.0757	4.40949	0.00124297	0.0223921	199	19	508	25	14.7511	1.70847	67.6794	2.05136
PCNXL4	-4.0758	5.46628	0.00147731	0.0248568	1517	30	399	93	112.449	2.69758	53.1577	7.63105
LEMD3	-4.07638	4.81803	0.000510787	0.0132472	703	29	407	46	52.1105	2.60766	54.2235	3.7745
TFB2M	-4.07732	4.04964	0.00323764	0.0406331	131	19	413	13	9.7105	1.70847	55.0229	1.06671
ZNF230	-4.0812	3.68108	0.00102876	0.0198345	286	15	205	18	21.2	1.34879	27.3116	1.47698
TROVE2	-4.08305	6.99718	0.00189112	0.0291139	2525	139	2224	188	187.168	12.4988	296.297	15.4262
TSSC1	-4.08432	4.26507	0.0022887	0.0327393	853	16	69	17	63.2294	1.43871	9.19268	1.39492
RBCK1	-4.08838	5.9725	0.00172193	0.0274275	1116	23	1104	240	82.7246	2.06814	147.083	19.693
MRPL1	-4.08924	4.49866	0.000642774	0.0149647	281	11	487	56	20.8294	0.989112	64.8817	4.59504
PEF1	-4.09524	6.16261	0.0014603	0.0247448	1332	126	1290	62	98.7358	11.3298	171.863	5.08737
PAK1	-4.09628	5.12738	0.000679967	0.0154436	559	46	689	38	41.4364	4.13629	91.7936	3.11806
MRPL28	-4.09633	5.1242	0.00046567	0.0125011	687	39	611	49	50.9245	3.50685	81.4018	4.02066
ARMCX2	-4.0982	3.88005	0.00227717	0.0326525	269	31	268	10	19.9399	2.7875	35.7049	0.820543
CRNKL1	-4.10337	5.65244	0.000541681	0.0136822	928	38	910	100	68.7889	3.41693	121.237	8.20543
TBK1	-4.1046	6.32989	0.000950464	0.0188848	1420	67	1496	143	105.259	6.02459	199.308	11.7338
TMEM115	-4.10617	3.47186	0.0015072	0.0251324	325	25	127	7	24.0909	2.24798	16.9199	0.57438
SENP7	-4.10673	6.29584	0.00201762	0.0302706	1587	171	1329	55	117.638	15.3762	177.059	4.51299
NT5DC2	-4.10733	4.34776	0.000673124	0.0153717	500	23	299	29	37.063	2.06814	39.8349	2.37957
ACBD6	-4.10768	5.25732	0.00107934	0.0205689	561	59	782	33	41.5847	5.30524	104.184	2.70779
PJA2	-4.10916	7.39528	0.00218334	0.0318811	4572	242	2229	189	338.904	21.7605	296.964	15.5083
TAF10	-4.11152	4.82468	0.000529529	0.0135561	492	17	528	67	36.47	1.52863	70.344	5.49764
EXTL2	-4.11911	4.85627	0.000828368	0.0174185	709	64	419	20	52.5553	5.75483	55.8222	1.64109
DNAJC12	-4.11945	3.51671	0.00134437	0.0235522	285	20	164	10	21.1259	1.79839	21.8493	0.820543
LOC100506233	-4.11951	0.884213	0.0016479	0.0267612	11	0	48	6	0.815385	0	6.39491	0.492326
KCTD13	-4.11983	3.32635	0.00134556	0.0235522	199	7	174	21	14.7511	0.629435	23.1815	1.72314
PIH1D1	-4.12036	4.41656	0.00441214	0.0490312	248	44	474	11	18.3832	3.95645	63.1497	0.902597
RDX	-4.12065	7.21001	0.00327575	0.0410306	2766	63	2563	493	205.032	5.66492	341.461	40.4528
RNF6	-4.12247	6.38772	0.00282189	0.0375136	1531	26	1426	359	113.487	2.3379	189.982	29.4575
SEPHS2	-4.12725	6.18446	0.0022566	0.0324904	2041	37	890	211	151.291	3.32701	118.572	17.3135
DCAF13	-4.13091	6.57688	0.0011975	0.0217991	1837	106	1697	128	136.169	9.53145	226.087	10.5029
TRMT2A	-4.13482	4.67393	0.000771269	0.0166966	329	29	554	27	24.3874	2.60766	73.8079	2.21547
MSL1	-4.13636	5.84788	0.000748991	0.0163518	1389	95	859	54	102.961	8.54233	114.442	4.43093
RAB1A	-4.13884	6.71122	0.00143108	0.0245385	2713	88	1457	193	201.104	7.9129	194.112	15.8365
MYCT1	-4.14085	5.56312	0.00109321	0.0206303	1460	30	517	106	108.224	2.69758	68.8785	8.69775
TM9SF3	-4.14297	7.01629	0.00226553	0.0325589	3575	98	1669	260	265	8.81209	222.356	21.3341
ATP5SL	-4.14588	5.65772	0.00149114	0.0250409	1077	126	815	29	79.8336	11.3298	108.58	2.37957
HBQ1	-4.15122	3.09097	0.00144077	0.0246024	45	3	229	15	3.33567	0.269758	30.509	1.23081
ASNS	-4.15169	4.31578	0.000609978	0.0146525	524	24	273	25	38.842	2.15806	36.371	2.05136
PAXBP1	-4.1522	6.89563	0.0030712	0.0394486	2744	55	1782	372	203.402	4.94556	237.411	30.5242
BCCIP	-4.15744	5.56437	0.00098222	0.0192771	934	93	820	34	69.2336	8.36249	109.246	2.78985
HLA-DPB1	-4.15833	7.32618	0.00292275	0.0381693	2424	60	3112	523	179.681	5.39516	414.603	42.9144
ZNF180	-4.15993	4.28217	0.000672569	0.0153717	523	31	259	18	38.7679	2.7875	34.5059	1.47698
RFNG	-4.16037	3.18514	0.00417992	0.0473592	74	11	229	6	5.48532	0.989112	30.509	0.492326
AZI2	-4.16086	5.54522	0.00109336	0.0206303	946	99	792	31	70.1231	8.90201	105.516	2.54368
ADIPOR1	-4.16248	6.97863	0.00168384	0.0270984	2280	135	2330	164	169.007	12.1391	310.419	13.4569
LOC550643	-4.16449	5.98968	0.00418945	0.0474391	1239	211	1063	25	91.842	18.973	141.621	2.05136
FKBP1B	-4.16575	2.83368	0.000765268	0.0166409	194	9	92	8	14.3804	0.809274	12.2569	0.656434
AZIN1	-4.16853	6.8234	0.00143143	0.0245385	1865	95	2194	178	138.245	8.54233	292.301	14.6057
LENG1	-4.16869	2.98179	0.000977228	0.0192168	236	12	89	7	17.4937	1.07903	11.8572	0.57438
ZFP37	-4.17129	2.34467	0.00306354	0.0394319	18	3	147	4	1.33427	0.269758	19.5844	0.328217
ZC3H15	-4.17525	6.69558	0.00143097	0.0245385	2433	70	1574	223	180.348	6.29435	209.7	18.2981
ZBTB20	-4.18134	4.94403	0.000742266	0.0163277	571	51	560	25	42.3259	4.58588	74.6073	2.05136
RPAP3	-4.1814	5.29181	0.000381231	0.0112	1038	38	535	59	76.9427	3.41693	71.2766	4.8412
TUBB4B	-4.18219	4.42572	0.00364186	0.0434793	302	50	443	10	22.386	4.49596	59.0197	0.820543
LOC645513	-4.18476	2.15182	0.000623512	0.0148232	73	6	88	4	5.41119	0.539516	11.724	0.328217
RAD18	-4.18629	4.43187	0.00124146	0.0223861	667	68	221	8	49.442	6.11451	29.4432	0.656434
CDK5	-4.18633	4.50693	0.000558681	0.013959	579	37	322	20	42.9189	3.32701	42.8992	1.64109
UFM1	-4.18893	7.25142	0.00219632	0.03196	2938	85	2659	368	217.782	7.64314	354.251	30.196
MAPRE1	-4.19045	6.1665	0.000675692	0.0154006	1911	96	979	78	141.655	8.63225	130.429	6.40023
SLC35G2	-4.19233	4.05975	0.000873377	0.0178576	498	36	189	10	36.9147	3.23709	25.1799	0.820543
ZNF384	-4.19249	4.50875	0.0014063	0.0243468	464	52	384	13	34.3944	4.6758	51.1593	1.06671
PPP2R1A	-4.19266	6.90938	0.00359868	0.0431807	1829	218	2401	80	135.576	19.6024	319.879	6.56434
HOXA9	-4.19325	2.64041	0.00412413	0.0470502	102	17	120	2	7.56085	1.52863	15.9873	0.164109
REV1	-4.19379	5.86293	0.00127384	0.02286	618	62	1338	53	45.8098	5.575	178.258	4.34888
IWS1	-4.19526	5.67281	0.00044213	0.0121946	854	32	976	103	63.3036	2.87742	130.03	8.45159
IFRD2	-4.19564	4.41162	0.00134417	0.0235522	198	21	512	19	14.6769	1.88831	68.2123	1.55903
ACTR8	-4.19612	5.27569	0.000853353	0.01766	951	93	557	22	70.4938	8.36249	74.2076	1.80519
DPM2	-4.19627	4.12106	0.00184209	0.0286842	375	43	280	9	27.7972	3.86653	37.3036	0.738489
METAP2	-4.19724	6.61563	0.00176171	0.0278752	2083	47	1585	276	154.404	4.22621	211.165	22.647
FEM1B	-4.19736	1.6597	0.000323756	0.0102657	55	4	60	3	4.07693	0.359677	7.99363	0.246163
TSEN15	-4.19816	5.36286	0.000424311	0.0118811	983	65	622	37	72.8658	5.84475	82.8673	3.03601
PPP1R12A	-4.19919	7.01307	0.00291218	0.0380827	3127	62	1868	370	231.792	5.575	248.868	30.3601
SELL	-4.19946	8.31113	0.00267698	0.036299	3648	120	6921	832	270.411	10.7903	922.066	68.2692
ERO1L	-4.20115	4.20486	0.0011484	0.0213587	422	38	286	12	31.2811	3.41693	38.103	0.984651
ADK	-4.20126	5.54969	0.000646098	0.0150238	1188	29	660	105	88.0616	2.60766	87.93	8.6157
LOC100128822	-4.20192	4.26502	0.000925431	0.0186001	443	36	298	14	32.8378	3.23709	39.7017	1.14876
DPH5	-4.20361	5.48492	0.00036462	0.0109409	865	46	799	59	64.1189	4.13629	106.449	4.8412
TTC32	-4.20685	4.89519	0.00104836	0.0200584	891	16	339	71	66.0462	1.43871	45.164	5.82585
CRELD2	-4.20769	3.21748	0.00201682	0.0302706	138	14	193	7	10.2294	1.25887	25.7129	0.57438
AIMP1	-4.21044	6.50174	0.0024484	0.0342032	2092	35	1344	307	155.071	3.14718	179.057	25.1907
CCDC107	-4.21319	1.7406	0.00208034	0.0308983	90	13	37	0	6.67134	1.16895	4.92941	0
GLT8D1	-4.21719	4.83394	0.000367522	0.0109934	529	28	523	38	39.2126	2.51774	69.6778	3.11806
LEPROTL1	-4.21754	6.40232	0.00116216	0.021421	1552	125	1550	74	115.043	11.2399	206.502	6.07202
SP3	-4.21836	6.83761	0.00140488	0.0243453	2417	80	1901	221	179.162	7.19354	253.265	18.134
THAP8	-4.21902	3.35747	0.00102121	0.0197365	323	12	108	11	23.9427	1.07903	14.3885	0.902597
ZNF823	-4.21926	4.53765	0.000445949	0.0122646	363	18	466	36	26.9077	1.61855	62.0839	2.95395
PSMG2	-4.21951	5.80974	0.000749459	0.0163518	1343	33	835	129	99.5511	2.96734	111.245	10.585
LCP2	-4.22153	6.55053	0.000941855	0.0187527	1629	66	1765	167	120.751	5.93467	235.146	13.7031
ERCC8	-4.22365	3.70394	0.000872112	0.0178576	218	14	255	15	16.1595	1.25887	33.9729	1.23081
EIF2B5	-4.22758	6.27526	0.00271307	0.0366744	1869	27	1094	280	138.541	2.42782	145.751	22.9752
MCM3AP-AS1	-4.22869	2.15736	0.0014552	0.0246952	10	0	128	14	0.741259	0	17.0531	1.14876
ACO2	-4.22968	5.7318	0.00186847	0.0289416	765	97	1091	32	56.7063	8.72217	145.351	2.62574
PLRG1	-4.23043	6.26159	0.000796975	0.0170575	1626	51	1272	153	120.529	4.58588	169.465	12.5543
FAM46A	-4.23143	6.69508	0.00143104	0.0245385	1487	114	2148	106	110.225	10.2508	286.172	8.69775
IQCB1	-4.23367	5.74038	0.000567149	0.0140239	761	50	1115	64	56.4098	4.49596	148.548	5.25147
HKR1	-4.23663	5.44123	0.000373547	0.0110697	934	56	721	45	69.2336	5.03548	96.0568	3.69244
VPS39	-4.237	6.09047	0.000884119	0.0179537	1284	97	1232	61	95.1777	8.72217	164.136	5.00531
TAOK3	-4.2394	7.66505	0.00442964	0.0490829	4673	78	3026	674	346.391	7.0137	403.146	55.3046
ADH5	-4.24189	6.40906	0.00179097	0.0281286	904	95	1951	69	67.0099	8.54233	259.926	5.66175
RFX5	-4.24211	6.48474	0.00313052	0.0398828	2061	28	1308	349	152.774	2.51774	174.261	28.6369
TFR2	-4.24243	5.65615	0.00120381	0.0218722	1129	124	787	26	83.6882	11.15	104.85	2.13341
IGBP1	-4.24442	7.4021	0.00355422	0.0429155	3429	61	2777	575	254.178	5.48508	369.972	47.1812
TNIP2	-4.24506	3.59752	0.000836093	0.0174576	261	12	201	16	19.3469	1.07903	26.7787	1.31287
ALAS2	-4.24609	1.80217	0.00146883	0.0247795	7	0	102	10	0.518882	0	13.5892	0.820543
NDUFAF5	-4.24677	3.08448	0.000784077	0.0168961	271	12	86	7	20.0881	1.07903	11.4575	0.57438
ZNF512	-4.24732	6.47089	0.000816973	0.0172382	2018	118	1407	89	149.586	10.6105	187.451	7.30283
NDEL1	-4.24897	4.71934	0.000366111	0.0109684	845	49	272	17	62.6364	4.40605	36.2378	1.39492
RNASEH2C	-4.25038	4.58726	0.000453522	0.0123591	210	13	584	35	15.5664	1.16895	77.8047	2.8719
ATP2B1	-4.2545	5.31201	0.000290587	0.00967644	878	37	646	56	65.0826	3.32701	86.0648	4.59504
ASB9	-4.25508	2.20059	0.00142195	0.0245021	45	0	104	21	3.33567	0	13.8556	1.72314
PIGC	-4.26081	4.98243	0.00136109	0.0237588	538	66	599	17	39.8798	5.93467	79.8031	1.39492
RNFT1	-4.26209	5.24139	0.00136044	0.0237588	672	82	698	20	49.8126	7.37338	92.9926	1.64109
GTF3C3	-4.26348	6.02597	0.000569591	0.014048	1577	52	978	107	116.897	4.6758	130.296	8.77981
GALC	-4.26598	4.91611	0.000455484	0.0123591	740	53	445	22	54.8532	4.76572	59.2861	1.80519
LUC7L	-4.26718	6.4437	0.000710532	0.0159216	2929	106	854	85	217.115	9.53145	113.776	6.97461
PAPD4	-4.26781	5.9251	0.000500459	0.0130201	1542	82	874	59	114.302	7.37338	116.441	4.8412
IFI27L1	-4.26904	1.24915	0.000944668	0.0187892	46	0	39	8	3.40979	0	5.19586	0.656434
LOC401397	-4.26963	5.52519	0.00307309	0.0394486	1076	180	654	13	79.7595	16.1855	87.1306	1.06671
EXOC4	-4.2705	5.32468	0.000532642	0.0135746	1094	90	518	22	81.0938	8.09274	69.0117	1.80519
HSPD1	-4.27131	8.92425	0.00283694	0.0376565	9966	236	8127	1229	738.739	21.221	1082.74	100.845
NIPSNAP1	-4.27155	5.76963	0.000788559	0.0169431	895	77	1066	44	66.3427	6.92379	142.02	3.61039
TUSC2	-4.27312	3.47816	0.000932222	0.0186581	231	14	191	11	17.1231	1.25887	25.4464	0.902597
TOMM34	-4.27387	5.1008	0.000324474	0.0102657	853	49	503	31	63.2294	4.40605	67.0133	2.54368
DESI2	-4.27643	5.18893	0.000456717	0.0123591	872	21	547	79	64.6378	1.88831	72.8753	6.48229
TAS2R5	-4.28075	0.307191	0.00342424	0.0420096	26	0	17	3	1.92727	0	2.26486	0.246163
IDH1	-4.28304	6.57115	0.00083662	0.0174576	2349	120	1407	97	174.122	10.7903	187.451	7.95927
MAP3K7	-4.28394	5.96796	0.000478643	0.0127243	1252	43	1088	111	92.8057	3.86653	144.951	9.10802
ABCB1	-4.28907	5.46758	0.00308514	0.0395236	556	93	952	19	41.214	8.36249	126.832	1.55903
TEX264	-4.29261	5.55956	0.000358891	0.010837	893	53	856	50	66.1945	4.76572	114.043	4.10271
OTUD6B	-4.29274	5.04594	0.00297265	0.0385477	424	70	707	14	31.4294	6.29435	94.1917	1.14876
SNORA24	-4.29301	1.25405	0.000671294	0.0153666	34	0	48	8	2.52028	0	6.39491	0.656434
TACC3	-4.29333	5.95553	0.00149857	0.025082	1370	152	981	30	101.553	13.6677	130.696	2.46163
GTF2F2	-4.29337	4.47935	0.000494606	0.0130201	509	34	353	18	37.7301	3.05726	47.0292	1.47698
NRIP1	-4.29597	7.80662	0.00222204	0.0321391	6815	184	2597	333	505.168	16.5452	345.991	27.3241
NCOA1	-4.29619	5.71645	0.00069667	0.0157215	1133	93	865	36	83.9847	8.36249	115.242	2.95395
PCCB	-4.29692	6.00132	0.000787404	0.0169431	1700	37	867	136	126.014	3.32701	115.508	11.1594
AVP	-4.29743	2.06103	0.00146822	0.0247795	87	11	68	1	6.44896	0.989112	9.05945	0.0820543
KLHDC3	-4.30092	5.58282	0.000909919	0.0183656	666	67	1009	34	49.3679	6.02459	134.426	2.78985
GIT2	-4.3035	6.61135	0.000816941	0.0172382	2232	99	1554	120	165.449	8.90201	207.035	9.84651
TUBE1	-4.30378	4.86613	0.000331534	0.0103924	253	14	708	44	18.7539	1.25887	94.3249	3.61039
MRRF	-4.30473	4.26065	0.000473856	0.0126322	618	26	199	16	45.8098	2.3379	26.5122	1.31287
CBFB	-4.30568	5.92865	0.000716437	0.0160052	1884	144	661	29	139.653	12.9484	88.0632	2.37957
NMRAL1	-4.30649	4.04915	0.0035663	0.04298	210	33	360	7	15.5664	2.96734	47.9618	0.57438
LIN37	-4.30931	3.62521	0.00118016	0.0216069	417	33	107	4	30.9105	2.96734	14.2553	0.328217
RANBP2	-4.31125	6.57753	0.00104418	0.0200046	2535	63	1304	177	187.909	5.66492	173.728	14.5236
ACAT2	-4.31239	5.58051	0.000291317	0.00968388	661	26	1005	86	48.9973	2.3379	133.893	7.05667
KIAA1586	-4.31252	4.11527	0.000535856	0.0136308	483	15	224	24	35.8028	1.34879	29.8429	1.9693
BCL2A1	-4.31306	2.32017	0.00130606	0.0231521	134	15	61	1	9.93288	1.34879	8.12686	0.0820543
TSPAN2	-4.31321	4.49245	0.000586176	0.0143643	379	29	438	19	28.0937	2.60766	58.3535	1.55903
ZBTB6	-4.31496	3.55689	0.00173217	0.0275447	385	37	106	3	28.5385	3.32701	14.1221	0.246163
TFB1M	-4.31619	4.33221	0.00072166	0.016058	570	45	248	10	42.2518	4.04637	33.0404	0.820543
CDC23	-4.31772	5.92643	0.000601128	0.0145443	1416	97	945	46	104.962	8.72217	125.9	3.7745
APOL3	-4.31815	5.0908	0.00128834	0.0230142	417	51	752	20	30.9105	4.58588	100.187	1.64109
BTBD3	-4.31828	3.81614	0.000597435	0.0145285	352	15	206	16	26.0923	1.34879	27.4448	1.31287
ZNF599	-4.31868	1.3215	0.000808495	0.017157	10	0	70	7	0.741259	0	9.32591	0.57438
C14orf159	-4.32032	6.07121	0.00236543	0.0334263	1296	170	1168	29	96.0672	15.2863	155.609	2.37957
C2orf43	-4.32085	4.44659	0.000514981	0.0133018	266	18	487	24	19.7175	1.61855	64.8817	1.9693
ATXN10	-4.32139	7.61418	0.0031433	0.0398944	4742	84	2857	536	351.505	7.55322	380.63	43.9811
PQLC3	-4.32384	3.9934	0.00426831	0.0479373	47	8	454	9	3.48392	0.719354	60.4852	0.738489
PDIA4	-4.32409	6.31287	0.00113315	0.0212344	1621	140	1361	52	120.158	12.5887	181.322	4.26682
TMEM70	-4.32486	4.54743	0.000425169	0.0118811	773	47	227	12	57.2994	4.22621	30.2426	0.984651
RARS2	-4.32781	5.27646	0.000450854	0.0123462	1148	25	462	69	85.0966	2.24798	61.551	5.66175
OXLD1	-4.32888	4.5395	0.000355467	0.0107506	241	11	541	39	17.8644	0.989112	72.0759	3.20012
GUCY1B3	-4.32898	5.99929	0.00230962	0.0328951	1328	178	1048	25	98.4393	16.0056	139.622	2.05136
SPIN2B	-4.33035	1.71958	0.00158931	0.026098	78	0	45	12	5.78182	0	5.99523	0.984651
MINPP1	-4.33084	5.36018	0.00336663	0.0416234	1178	206	430	7	87.3204	18.5234	57.2877	0.57438
SLC25A11	-4.33491	5.54601	0.000297283	0.00979964	986	51	791	50	73.0882	4.58588	105.383	4.10271
C4orf46	-4.33491	4.73111	0.000473147	0.0126309	805	62	296	12	59.6714	5.575	39.4353	0.984651
CD200	-4.33576	5.91966	0.00100037	0.0194393	1047	18	1102	202	77.6099	1.61855	146.816	16.575
RBM15B	-4.33913	5.58365	0.000350176	0.0106444	1306	79	637	34	96.8085	7.10362	84.8658	2.78985
CHCHD4	-4.34067	4.33883	0.000468348	0.0125378	820	24	117	13	60.7833	2.15806	15.5876	1.06671
FAM104A	-4.34439	5.31737	0.000841039	0.0174925	1182	18	465	95	87.6169	1.61855	61.9507	7.79516
HPGD	-4.34666	3.09907	0.00414339	0.047169	64	10	221	4	4.74406	0.899193	29.4432	0.328217
C18orf21	-4.34875	4.37934	0.000867649	0.0178	387	35	381	13	28.6867	3.14718	50.7596	1.06671
CSGALNACT2	-4.35202	5.62172	0.000414395	0.0117835	1383	94	625	29	102.516	8.45241	83.267	2.37957
MOSPD2	-4.35444	4.16711	0.000554345	0.013887	792	24	66	7	58.7077	2.15806	8.793	0.57438
MAF1	-4.35657	5.988	0.000544575	0.0137322	959	23	1261	164	71.0868	2.06814	168	13.4569
TXNDC9	-4.35745	5.18987	0.000727169	0.0161244	641	62	688	22	47.5147	5.575	91.6603	1.80519
POC1B	-4.35825	5.23848	0.000279329	0.0094112	1030	58	502	28	76.3497	5.21532	66.8801	2.29752
URI1	-4.35832	5.53138	0.000273805	0.00929575	1005	53	767	46	74.4966	4.76572	102.185	3.7745
LOC100130855	-4.36125	1.04127	0.000273066	0.00928717	43	2	33	2	3.18742	0.179839	4.3965	0.164109
MTHFS	-4.3637	1.16538	0.000983202	0.0192771	55	6	29	0	4.07693	0.539516	3.86359	0
MRPL48	-4.36474	4.79678	0.000637822	0.0149221	517	47	508	17	38.3231	4.22621	67.6794	1.39492
ABRACL	-4.36712	6.09173	0.00248562	0.0344777	1167	157	1279	29	86.505	14.1173	170.398	2.37957
NGRN	-4.36755	6.45534	0.0026301	0.0358572	1656	213	1550	37	122.753	19.1528	206.502	3.03601
ADSS	-4.36785	4.73638	0.000912217	0.0183925	854	12	276	58	63.3036	1.07903	36.7707	4.75915
DNAJB11	-4.37006	5.79142	0.000349367	0.0106444	954	29	1051	107	70.7162	2.60766	140.022	8.77981
GLMN	-4.37219	3.91404	0.000625167	0.014844	276	17	282	14	20.4588	1.52863	37.5701	1.14876
ZNRF2	-4.37303	4.60579	0.000415298	0.0117835	534	38	399	17	39.5833	3.41693	53.1577	1.39492
MCU	-4.37342	4.98951	0.000228039	0.0082552	918	43	395	26	68.0476	3.86653	52.6248	2.13341
ANKRA2	-4.37524	5.2358	0.000541876	0.0136822	1056	19	479	80	78.277	1.70847	63.8158	6.56434
KEAP1	-4.37839	5.96253	0.000402532	0.0116101	1235	37	1094	112	91.5455	3.32701	145.751	9.19008
TOR3A	-4.37943	4.63152	0.000325842	0.0102657	461	28	458	23	34.1721	2.51774	61.0181	1.88725
KDM3A	-4.37963	6.05663	0.000476082	0.0126739	1434	79	1111	62	106.297	7.10362	148.015	5.08737
POLR2D	-4.38331	5.25849	0.000237658	0.0085227	696	22	709	68	51.5917	1.97822	94.4581	5.57969
LOC100507547	-4.38406	1.60462	0.0011135	0.0209482	72	0	42	10	5.33707	0	5.59554	0.820543
PIN4	-4.3855	4.76237	0.000636664	0.0149221	688	63	381	12	50.9987	5.66492	50.7596	0.984651
RRM2B	-4.38564	5.7377	0.00063426	0.0149184	1106	89	908	34	81.9833	8.00282	120.97	2.78985
C17orf80	-4.38612	4.74015	0.00076626	0.0166435	360	36	574	17	26.6853	3.23709	76.4724	1.39492
BCAP31	-4.3902	7.21435	0.0037702	0.0447045	3462	44	2186	514	256.624	3.95645	291.235	42.1759
ZNF711	-4.39284	6.46275	0.0012228	0.0221121	2091	35	1317	234	154.997	3.14718	175.46	19.2007
ORAI3	-4.39531	5.76939	0.000500666	0.0130201	805	58	1128	47	59.6714	5.21532	150.28	3.85655
YIPF2	-4.39696	4.26182	0.000727264	0.0161244	567	44	222	8	42.0294	3.95645	29.5764	0.656434
SCAMP2	-4.39949	6.33304	0.000486635	0.012883	1355	49	1559	129	100.441	4.40605	207.701	10.585
SAMSN1	-4.39958	6.2719	0.000467974	0.0125378	1873	70	1173	94	138.838	6.29435	156.276	7.7131
GSTA4	-4.40136	2.02491	0.000616392	0.0147323	100	1	57	10	7.41259	0.0899193	7.59395	0.820543
LOC100129858	-4.4032	1.79325	0.00192394	0.0293255	88	0	44	12	6.52308	0	5.862	0.984651
OAS1	-4.40352	3.73755	0.00178652	0.0281124	191	21	281	7	14.1581	1.88831	37.4369	0.57438
DDX60	-4.40431	4.94429	0.000252317	0.00881679	1048	55	288	16	77.684	4.94556	38.3694	1.31287
PPP6C	-4.40483	6.04988	0.000613907	0.014723	1153	80	1265	54	85.4672	7.19354	168.532	4.43093
UBE2E3	-4.40501	6.03181	0.00146532	0.0247795	1658	22	905	196	122.901	1.97822	120.571	16.0826
NR1H2	-4.40647	5.08615	0.00444903	0.0492123	337	66	790	11	24.9804	5.93467	105.25	0.902597
MSN	-4.40708	7.76642	0.00222521	0.0321464	2483	186	4919	195	184.055	16.725	655.345	16.0006
ZNF605	-4.40742	4.72478	0.000225755	0.0082192	580	18	435	41	42.993	1.61855	57.9539	3.36423
ZNHIT3	-4.40825	5.53008	0.000415512	0.0117835	821	16	847	124	60.8574	1.43871	112.843	10.1747
IL7	-4.40826	3.53501	0.00292631	0.0381798	153	20	252	5	11.3413	1.79839	33.5733	0.410271
RBM18	-4.40871	5.41269	0.000312189	0.0100641	1159	79	564	24	85.912	7.10362	75.1402	1.9693
STX5	-4.41107	4.32698	0.00045048	0.0123462	417	26	345	16	30.9105	2.3379	45.9634	1.31287
PSME2	-4.41219	7.94328	0.00189635	0.0291139	4318	106	4582	549	320.076	9.53145	610.447	45.0478
SPG20	-4.41274	7.17019	0.00130627	0.0231521	3234	78	2301	280	239.723	7.0137	306.556	22.9752
ATF7IP	-4.41345	5.75054	0.00281388	0.0375067	1334	12	729	220	98.884	1.07903	97.1227	18.0519
SESN1	-4.41405	5.25632	0.00041448	0.0117835	914	69	579	22	67.7511	6.20443	77.1386	1.80519
ARL13B	-4.41452	3.54001	0.00060264	0.0145498	369	12	124	11	27.3525	1.07903	16.5202	0.902597
SNRPB	-4.41875	6.4364	0.0004971	0.0130201	1423	46	1689	152	105.481	4.13629	225.021	12.4723
TAF11	-4.41915	4.9253	0.000666203	0.0153419	599	56	534	16	44.4014	5.03548	71.1433	1.31287
TOMM5	-4.41988	5.59562	0.000372618	0.0110593	853	18	895	120	63.2294	1.61855	119.238	9.84651
GALNT1	-4.42001	7.17193	0.00338335	0.0417761	4058	51	1783	408	300.803	4.58588	237.544	33.4781
FMR1	-4.42003	5.86286	0.000600202	0.0145403	1662	32	731	109	123.197	2.87742	97.3891	8.94392
UFSP2	-4.421	4.78165	0.000538468	0.0136684	487	42	520	17	36.0993	3.77661	69.2782	1.39492
H2AFY2	-4.42226	2.20791	0.00117145	0.0214813	17	2	134	4	1.26014	0.179839	17.8525	0.328217
CDK2AP2	-4.4226	4.84023	0.000223943	0.00818442	846	40	346	21	62.7105	3.59677	46.0966	1.72314
PARP4	-4.42285	6.86217	0.000851992	0.01766	3024	110	1654	132	224.157	9.89112	220.358	10.8312
ZNF726	-4.4255	1.46021	0.00195014	0.0295436	93	0	20	6	6.89371	0	2.66454	0.492326
KIF5B	-4.42695	7.11026	0.00242121	0.0339787	3620	53	1872	365	268.336	4.76572	249.401	29.9498
REXO4	-4.42843	5.05685	0.000348019	0.0106432	614	43	617	25	45.5133	3.86653	82.2012	2.05136
LOC400927	-4.43134	2.55305	0.00348983	0.04246	98	0	104	30	7.26434	0	13.8556	2.46163
GLYATL2	-4.44023	2.58043	0.000348908	0.0106444	209	7	49	4	15.4923	0.629435	6.52813	0.328217
UBQLNL	-4.44176	2.64193	0.00115575	0.0214075	20	0	173	20	1.48252	0	23.0483	1.64109
TMEM38B	-4.44665	6.27899	0.000428011	0.0118981	1395	56	1459	102	103.406	5.03548	194.379	8.36954
TTC14	-4.44749	5.68032	0.000622349	0.0148232	822	13	977	164	60.9315	1.16895	130.163	13.4569
SLC25A24	-4.44862	4.03464	0.00043372	0.0120147	347	19	279	14	25.7217	1.70847	37.1704	1.14876
ALKBH1	-4.45035	4.50932	0.000372277	0.0110593	612	39	307	13	45.3651	3.50685	40.9008	1.06671
NFE2L2	-4.45453	7.15918	0.00102939	0.0198345	3580	100	2103	209	265.371	8.99193	280.177	17.1493
TST	-4.45474	4.27732	0.000300459	0.00988465	518	20	267	19	38.3972	1.79839	35.5717	1.55903
YIPF4	-4.45594	5.896	0.0006102	0.0146525	1505	27	852	129	111.56	2.42782	113.51	10.585
MRPS12	-4.45922	4.58363	0.000219226	0.00809303	522	22	400	26	38.6937	1.97822	53.2909	2.13341
ZNF92	-4.46001	4.71372	0.00085371	0.01766	419	44	522	13	31.0588	3.95645	69.5446	1.06671
SQRDL	-4.46282	6.04495	0.000342592	0.0105278	926	38	1391	93	68.6406	3.41693	185.319	7.63105
GABPB1	-4.46598	5.78865	0.000279667	0.0094112	1187	59	930	51	87.9875	5.30524	123.901	4.18477
SIVA1	-4.46639	4.76674	0.000851675	0.01766	515	54	490	12	38.1749	4.85564	65.2813	0.984651
SPI1	-4.46674	4.50417	0.00108516	0.0205814	467	50	384	9	34.6168	4.49596	51.1593	0.738489
TOP1	-4.46702	5.99018	0.000338987	0.0104675	1318	69	1096	57	97.698	6.20443	146.017	4.67709
ZC3H14	-4.46875	5.88279	0.000419237	0.0118365	881	54	1218	54	65.305	4.85564	162.271	4.43093
NXT1	-4.47239	5.11098	0.000750262	0.0163518	884	89	477	12	65.5273	8.00282	63.5494	0.984651
ZUFSP	-4.47483	3.87052	0.000402598	0.0116101	359	15	220	14	26.6112	1.34879	29.31	1.14876
KAT8	-4.4803	5.15529	0.000312232	0.0100641	933	18	496	67	69.1595	1.61855	66.0807	5.49764
DDX47	-4.48341	6.0614	0.000799015	0.0170575	1466	123	1087	34	108.669	11.0601	144.818	2.78985
HSPA14	-4.48355	4.03825	0.000375314	0.0111049	464	23	210	11	34.3944	2.06814	27.9777	0.902597
MRFAP1L1	-4.48755	5.91648	0.000325312	0.0102657	1202	62	1072	55	89.0994	5.575	142.82	4.51299
IDI1	-4.49042	7.52963	0.00230304	0.0328264	2767	42	3604	619	205.106	3.77661	480.151	50.7916
2015-03-05	-4.49212	6.17589	0.00034046	0.0104961	1267	53	1381	87	93.9176	4.76572	183.987	7.13872
EMC3	-4.49309	5.64531	0.000224417	0.00818609	969	47	905	49	71.828	4.22621	120.571	4.02066
C14orf166	-4.49614	7.22159	0.00282242	0.0375136	3526	44	2208	457	261.368	3.95645	294.166	37.4988
TMCO6	-4.49697	3.9867	0.000428266	0.0118981	135	7	393	20	10.007	0.629435	52.3583	1.64109
ZNF93	-4.497	4.63523	0.000265982	0.00912744	602	13	375	44	44.6238	1.16895	49.9602	3.61039
PIGK	-4.49729	5.31243	0.000341037	0.0104969	854	63	663	23	63.3036	5.66492	88.3297	1.88725
CCDC109B	-4.49757	4.69416	0.000457146	0.0123591	560	46	428	13	41.5105	4.13629	57.0213	1.06671
HDDC3	-4.49854	4.34736	0.000527285	0.0135411	462	34	325	11	34.2462	3.05726	43.2989	0.902597
NDN	-4.4994	4.78147	0.00390548	0.045685	188	35	703	9	13.9357	3.14718	93.6588	0.738489
PSMA3	-4.5	6.77682	0.00111471	0.0209504	1739	31	2121	305	128.905	2.7875	282.575	25.0266
NAA15	-4.50049	6.00064	0.000497038	0.0130201	1291	89	1121	42	95.6966	8.00282	149.348	3.44628
PEX19	-4.50121	5.33883	0.000884818	0.0179537	861	94	665	15	63.8224	8.45241	88.5961	1.23081
NDUFAF2	-4.50171	3.84021	0.000779061	0.016826	253	4	266	38	18.7539	0.359677	35.4384	3.11806
COIL	-4.50546	5.7288	0.000574808	0.014122	1572	25	635	101	116.526	2.24798	84.5993	8.28748
MLLT3	-4.50644	6.64802	0.000641799	0.014962	2645	67	1405	143	196.063	6.02459	187.184	11.7338
HIST1H2BB	-4.50907	3.72166	0.000590598	0.0144357	575	13	52	6	42.6224	1.16895	6.92782	0.492326
CCDC112	-4.51042	4.49117	0.000822919	0.0173421	724	69	217	5	53.6672	6.20443	28.9103	0.410271
CRYZ	-4.51203	4.92668	0.00305164	0.0393583	386	65	656	9	28.6126	5.84475	87.3971	0.738489
CA8	-4.51917	4.33678	0.00434982	0.0485646	1000	7	25	9	74.1259	0.629435	3.33068	0.738489
SDHD	-4.52108	7.49741	0.00117218	0.0214813	4487	113	2686	270	332.603	10.1609	357.848	22.1547
TRMT1L	-4.52175	5.26645	0.000151112	0.00637518	988	33	557	42	73.2364	2.96734	74.2076	3.44628
VIPAS39	-4.52281	5.36894	0.000389496	0.0113661	867	68	701	22	64.2672	6.11451	93.3923	1.80519
SLIRP	-4.52301	5.2868	0.00377779	0.0447456	872	5	559	201	64.6378	0.449596	74.474	16.4929
MAPK9	-4.52445	4.09716	0.000302262	0.00989286	414	15	262	18	30.6881	1.34879	34.9055	1.47698
ZCRB1	-4.52522	5.89769	0.000455129	0.0123591	1354	25	943	126	100.367	2.24798	125.633	10.3388
FAS	-4.52556	0.867747	0.00048882	0.0129051	29	2	36	1	2.14965	0.179839	4.79618	0.0820543
ETFDH	-4.52719	5.20011	0.0007996	0.0170575	801	9	580	118	59.3749	0.809274	77.2718	9.6824
ABCE1	-4.52794	6.79438	0.001526	0.0253849	1639	144	2290	65	121.492	12.9484	305.09	5.33353
C6orf70	-4.5282	4.61154	0.000245587	0.00874142	649	38	337	14	48.1077	3.41693	44.8976	1.14876
ZNF700	-4.52884	5.68956	0.000310611	0.0100641	1179	73	825	33	87.3945	6.56411	109.912	2.70779
ACYP1	-4.52973	2.43179	0.000323903	0.0102657	54	3	132	6	4.0028	0.269758	17.586	0.492326
UXS1	-4.53132	5.29622	0.000182023	0.00717358	776	41	703	33	57.5217	3.68669	93.6588	2.70779
SNORD89	-4.53268	0.769086	0.00147153	0.0247813	51	0	15	3	3.78042	0	1.99841	0.246163
DACH1	-4.53308	4.60971	0.000166373	0.00675172	678	27	323	20	50.2574	2.42782	43.0324	1.64109
MRGBP	-4.5333	3.32106	0.000530993	0.0135687	149	5	209	15	11.0448	0.449596	27.8445	1.23081
MUT	-4.53619	5.31221	0.000247983	0.00876145	701	45	759	29	51.9623	4.04637	101.119	2.37957
PPIL4	-4.53693	5.91333	0.00211123	0.0312096	1891	17	638	167	140.172	1.52863	84.999	13.7031
CTNNA1	-4.53707	6.19352	0.000310454	0.0100641	2228	82	863	58	165.153	7.37338	114.975	4.75915
GNA15	-4.53912	4.53426	0.00424667	0.0477757	92	17	641	8	6.81959	1.52863	85.3987	0.656434
EAPP	-4.53943	6.19922	0.000717998	0.0160138	1911	30	1024	158	141.655	2.69758	136.425	12.9646
SORL1	-4.53957	8.57438	0.00143803	0.0246024	9317	227	5749	583	690.631	20.4117	765.923	47.8376
GPN3	-4.53985	5.29219	0.000257324	0.00896463	1216	23	445	57	90.1371	2.06814	59.2861	4.67709
GPS2	-4.54116	6.09322	0.00218308	0.0318811	1441	13	1072	273	106.815	1.16895	142.82	22.4008
ECSIT	-4.54437	4.88902	0.000165538	0.00673212	939	43	323	17	69.6043	3.86653	43.0324	1.39492
GTF2I	-4.54526	5.24704	0.00017789	0.00708371	952	23	560	56	70.5679	2.06814	74.6073	4.59504
FN3KRP	-4.54554	4.587	0.00140751	0.0243468	345	43	501	9	25.5735	3.86653	66.7468	0.738489
MLF1IP	-4.54895	4.33575	0.000603641	0.0145498	308	25	416	12	22.8308	2.24798	55.4225	0.984651
MRPL27	-4.55123	5.2871	0.000141793	0.00615962	613	25	791	47	45.4392	2.24798	105.383	3.85655
ZNF622	-4.55402	4.99595	0.00114178	0.0213125	359	43	729	14	26.6112	3.86653	97.1227	1.14876
LACTB2	-4.55631	3.94747	0.000512887	0.0132657	390	7	223	28	28.9091	0.629435	29.7097	2.29752
MIER1	-4.55637	6.0749	0.000403805	0.0116101	1703	35	982	114	126.236	3.14718	130.829	9.35419
DDB2	-4.55772	5.68636	0.000873542	0.0178576	1521	154	584	13	112.746	13.8476	77.8047	1.06671
SLC9B2	-4.5586	4.62673	0.00110523	0.0208338	428	49	469	9	31.7259	4.40605	62.4836	0.738489
NR1H3	-4.56094	3.80418	0.00347649	0.0423246	53	8	393	6	3.92868	0.719354	52.3583	0.492326
MRPS35	-4.56302	6.01158	0.000336908	0.0104382	1867	40	813	90	138.393	3.59677	108.314	7.38489
DNAJA1	-4.56332	8.73329	0.00132701	0.0233773	8326	207	7561	727	617.173	18.6133	1007.33	59.6535
C12orf73	-4.56368	3.97843	0.000798273	0.0170575	380	32	236	6	28.1679	2.87742	31.4416	0.492326
FAM8A1	-4.56415	5.71415	0.000403402	0.0116101	1667	118	553	18	123.568	10.6105	73.6747	1.47698
G3BP2	-4.56903	6.70841	0.00164651	0.0267612	2997	36	1291	250	222.155	3.23709	171.996	20.5136
COPS2	-4.56916	6.83176	0.000632379	0.0149184	3031	84	1592	136	224.676	7.55322	212.098	11.1594
RRAGA	-4.57148	5.44775	0.000350284	0.0106444	907	68	748	23	67.2322	6.11451	99.654	1.88725
SFT2D3	-4.57291	4.3933	0.00120898	0.0219453	558	61	274	5	41.3623	5.48508	36.5043	0.410271
MORF4L2	-4.57294	6.96295	0.000670407	0.0153666	2630	78	2128	169	194.951	7.0137	283.508	13.8672
NMNAT3	-4.57321	4.79149	0.000728018	0.0161244	384	39	590	13	28.4644	3.50685	78.6041	1.06671
TPK1	-4.57345	3.18412	0.000676001	0.0154006	123	8	200	7	9.11749	0.719354	26.6454	0.57438
SAP30	-4.5736	4.23234	0.000621011	0.014819	260	20	405	12	19.2727	1.79839	53.957	0.984651
CTCF	-4.57444	6.29692	0.000720233	0.0160449	2097	161	1064	32	155.442	14.477	141.754	2.62574
TCEA1	-4.57479	6.43332	0.000363643	0.0109287	1736	78	1530	80	128.683	7.0137	203.838	6.56434
DDX20	-4.5803	5.27363	0.000573428	0.0141062	716	67	711	17	53.0742	6.02459	94.7246	1.39492
PHGDH	-4.58044	4.63012	0.0019108	0.0292418	320	45	537	8	23.7203	4.04637	71.543	0.656434
C21orf119	-4.58072	2.52317	0.000488615	0.0129051	68	5	134	4	5.04056	0.449596	17.8525	0.328217
FAR2	-4.58413	5.57215	0.000931774	0.0186581	779	85	931	19	57.7441	7.64314	124.035	1.55903
THOC6	-4.58566	5.20479	0.0005971	0.0145285	681	64	679	16	50.4798	5.75483	90.4613	1.31287
KRR1	-4.58715	4.65301	0.000140264	0.00612101	736	24	313	22	54.5567	2.15806	41.7001	1.80519
ALDH2	-4.58974	4.25381	0.00026238	0.00907027	547	23	242	13	40.5469	2.06814	32.241	1.06671
LY86	-4.58983	2.0314	0.000913672	0.0184025	77	0	71	14	5.7077	0	9.45913	1.14876
KIAA1279	-4.58984	4.24765	0.000429567	0.0119169	331	21	368	13	24.5357	1.88831	49.0276	1.06671
ANXA4	-4.59074	5.01452	0.000157551	0.00651567	834	40	465	22	61.821	3.59677	61.9507	1.80519
DYNLT3	-4.59237	4.86826	0.000141413	0.00615708	500	21	570	31	37.063	1.88831	75.9395	2.54368
B3GNTL1	-4.59323	4.83562	0.000283976	0.00952268	690	47	433	14	51.1469	4.22621	57.6874	1.14876
HAUS4	-4.59357	5.6875	0.00060297	0.0145498	1266	111	756	19	93.8434	9.98104	100.72	1.55903
GAPT	-4.5942	5.75661	0.00043649	0.0120739	1436	107	737	22	106.445	9.62136	98.1885	1.80519
GOLGA5	-4.5959	4.94694	0.00024858	0.00876633	581	37	569	20	43.0672	3.32701	75.8063	1.64109
CD300A	-4.59595	4.67634	0.000736441	0.0162715	324	33	565	12	24.0168	2.96734	75.2734	0.984651
USP47	-4.59901	7.08591	0.000670598	0.0153666	3309	107	2076	146	245.283	9.62136	276.58	11.9799
IMMP2L	-4.59946	3.98746	0.000708387	0.0159216	383	31	238	6	28.3902	2.7875	31.7081	0.492326
FUBP3	-4.60041	4.57631	0.000209685	0.00785865	747	39	263	11	55.3721	3.50685	35.0388	0.902597
RP9	-4.60189	3.76572	0.00095379	0.0189115	344	4	193	32	25.4993	0.359677	25.7129	2.62574
SMIM15	-4.60419	5.81752	0.000425927	0.0118838	1736	125	627	19	128.683	11.2399	83.5335	1.55903
TMEM80	-4.6045	3.64609	0.000860011	0.0177561	248	3	217	33	18.3832	0.269758	28.9103	2.70779
KHDRBS2	-4.61003	1.82945	0.000174944	0.00698097	38	1	85	6	2.81679	0.0899193	11.3243	0.492326
SLC35B3	-4.61254	4.42255	0.000403928	0.0116101	455	32	364	11	33.7273	2.87742	48.4947	0.902597
BTK	-4.61312	6.36532	0.000589894	0.0144357	1830	29	1326	183	135.65	2.60766	176.659	15.0159
HIATL1	-4.61366	5.50629	0.00012368	0.00553635	1328	40	570	42	98.4393	3.59677	75.9395	3.44628
STRA13	-4.61475	4.41665	0.00220551	0.0320092	410	57	374	5	30.3916	5.1254	49.827	0.410271
AUH	-4.61969	3.26725	0.00137057	0.0239025	277	25	113	2	20.5329	2.24798	15.0547	0.164109
LRIF1	-4.62154	5.8139	0.00103451	0.0198929	706	75	1238	25	52.3329	6.74395	164.935	2.05136
CD79B	-4.62293	3.03172	0.000623112	0.0148232	188	12	130	4	13.9357	1.07903	17.3195	0.328217
TTC33	-4.62789	4.84612	0.000492183	0.012976	333	29	657	16	24.6839	2.60766	87.5303	1.31287
ARMCX6	-4.63225	4.23546	0.000709474	0.0159216	495	41	257	6	36.6923	3.68669	34.2394	0.492326
SRD5A1	-4.63285	2.89006	0.000527787	0.0135411	79	5	178	6	5.85595	0.449596	23.7144	0.492326
PELO	-4.63298	3.46623	0.00083321	0.0174576	226	17	193	5	16.7525	1.52863	25.7129	0.410271
PDIA3P	-4.63562	1.68498	0.000405879	0.0116486	63	0	55	9	4.66993	0	7.3275	0.738489
PHF5A	-4.63667	3.39353	0.000440412	0.0121648	376	10	88	7	27.8714	0.899193	11.724	0.57438
CCNY	-4.63739	5.37212	0.000152149	0.00639159	703	36	812	34	52.1105	3.23709	108.181	2.78985
TRIM28	-4.63922	7.02772	0.00254216	0.0349072	1944	19	2503	528	144.101	1.70847	333.468	43.3247
TMX4	-4.64058	3.6147	0.000456396	0.0123591	208	4	238	24	15.4182	0.359677	31.7081	1.9693
EZR	-4.6432	5.73059	0.0001849	0.00725704	1388	62	757	36	102.887	5.575	100.853	2.95395
DNLZ	-4.64405	3.49994	0.000461665	0.0124285	194	10	223	9	14.3804	0.899193	29.7097	0.738489
CYBASC3	-4.64557	4.94485	0.000131865	0.0058344	647	28	532	26	47.9595	2.51774	70.8769	2.13341
CUL1	-4.64716	6.6077	0.00155885	0.0257132	2958	294	1066	22	219.265	26.4363	142.02	1.80519
ARFGAP3	-4.6498	6.27083	0.00031405	0.0101057	2610	122	757	34	193.469	10.9702	100.853	2.78985
MAGOH2	-4.65082	2.20285	0.000334547	0.0104145	80	6	90	2	5.93008	0.539516	11.9905	0.164109
SLC25A26	-4.65222	4.29816	0.000202022	0.00770748	290	12	414	21	21.4965	1.07903	55.1561	1.72314
GALE	-4.65236	4.26663	0.00218818	0.0319274	403	54	316	4	29.8728	4.85564	42.0998	0.328217
DDX1	-4.65291	6.57303	0.000351814	0.0106739	2438	73	1392	98	180.719	6.56411	185.452	8.04132
ATIC	-4.65366	5.86689	0.000471828	0.0126133	911	68	1185	33	67.5287	6.11451	157.874	2.70779
BLVRA	-4.65429	5.78811	0.000816839	0.0172382	806	79	1149	24	59.7455	7.10362	153.078	1.9693
THYN1	-4.65802	6.62305	0.00114156	0.0213125	2634	32	1332	225	195.248	2.87742	177.459	18.4622
FAM172A	-4.66206	5.08041	0.000270692	0.00926464	736	52	563	16	54.5567	4.6758	75.0069	1.31287
HSPA1L	-4.66502	3.20396	0.000409496	0.0117172	85	3	227	13	6.30071	0.269758	30.2426	1.06671
DIABLO	-4.66634	5.46786	0.000336945	0.0104382	1172	88	606	16	86.8756	7.9129	80.7357	1.31287
FAM136A	-4.66784	6.63855	0.00069475	0.0156967	2194	35	1621	207	162.632	3.14718	215.961	16.9852
SNRPG	-4.67061	6.07092	0.000519693	0.0134054	1346	98	1186	33	99.7735	8.81209	158.008	2.70779
PLAGL1	-4.67076	5.49554	0.000156923	0.00651567	1033	20	721	75	76.5721	1.79839	96.0568	6.15407
ETFB	-4.67087	5.10877	0.00436537	0.0486813	672	129	574	5	49.8126	11.5996	76.4724	0.410271
UBE2Z	-4.672	5.2603	0.000115492	0.00528112	876	37	621	30	64.9343	3.32701	82.7341	2.46163
CCDC91	-4.67457	4.66055	0.000123597	0.00553635	497	21	458	22	36.8406	1.88831	61.0181	1.80519
COQ9	-4.67472	5.30763	0.000148511	0.00634403	968	51	602	23	71.7539	4.58588	80.2028	1.88725
SELPLG	-4.67586	5.53658	0.000189736	0.00738117	833	48	883	31	61.7469	4.31613	117.64	2.54368
ZMYM3	-4.67601	6.21956	0.000234839	0.00846926	1341	49	1414	79	99.4029	4.40605	188.383	6.48229
ANAPC10	-4.67733	3.27024	0.000423251	0.0118796	343	8	82	7	25.4252	0.719354	10.9246	0.57438
DDX3Y	-4.6776	6.49577	0.00239495	0.0337838	4642	158	3	0	344.093	14.2072	0.399682	0
CWC22	-4.68127	6.202	0.000219749	0.00809303	1805	54	1123	76	133.797	4.85564	149.614	6.23613
ACAA2	-4.68281	6.17325	0.00114872	0.0213587	1856	18	998	199	137.578	1.61855	132.961	16.3288
CDK17	-4.68702	5.75108	0.00165018	0.0267754	929	119	1015	15	68.863	10.7004	135.226	1.23081
ZNF660	-4.69161	2.67307	0.00130696	0.0231521	79	0	136	25	5.85595	0	18.1189	2.05136
MNAT1	-4.69218	4.24497	0.0005936	0.0144905	357	4	339	51	26.463	0.359677	45.164	4.18477
RTN3	-4.69218	7.08682	0.000634452	0.0149184	2516	113	2540	113	186.501	10.1609	338.397	9.27213
VPS35	-4.69219	7.71451	0.00096414	0.0190772	4144	87	3727	354	307.178	7.82298	496.538	29.0472
B4GALT3	-4.69437	4.7722	0.000214593	0.00796453	446	28	548	17	33.0602	2.51774	73.0085	1.39492
ANXA1	-4.69817	6.15577	0.000901005	0.0182139	1744	18	1040	191	129.276	1.61855	138.556	15.6724
CPSF3	-4.69956	6.07725	0.000326005	0.0102657	1084	63	1359	46	80.3525	5.66492	181.056	3.7745
ERAL1	-4.70117	5.2233	0.000114201	0.00524721	1182	50	414	19	87.6169	4.49596	55.1561	1.55903
ZNF558	-4.70165	5.39135	0.000113247	0.00524117	1283	27	496	46	95.1036	2.42782	66.0807	3.7745
PTPLAD1	-4.70444	6.0052	0.000174584	0.00698097	1881	69	806	43	139.431	6.20443	107.381	3.52833
BUD13	-4.70471	4.94536	0.000173286	0.0069438	751	42	469	16	55.6686	3.77661	62.4836	1.31287
TMEM66	-4.70748	8.37111	0.00114334	0.0213208	6593	127	5826	591	488.712	11.4198	776.182	48.4941
ZBTB11	-4.71117	4.75113	0.000301294	0.00989286	773	57	332	8	57.2994	5.1254	44.2314	0.656434
OPA1	-4.71666	6.53719	0.000297363	0.00979964	3505	103	731	48	259.811	9.26169	97.3891	3.93861
SRXN1	-4.71828	4.65575	0.00206575	0.0307514	446	2	435	121	33.0602	0.179839	57.9539	9.92857
ST7	-4.72075	3.86172	0.000410428	0.0117263	336	20	232	7	24.9063	1.79839	30.9087	0.57438
PSMD1	-4.72137	6.21045	0.00405412	0.0466856	1530	8	1140	369	113.413	0.719354	151.879	30.278
VPS25	-4.7237	4.91398	0.000288137	0.00961159	346	25	693	18	25.6476	2.24798	92.3265	1.47698
BTBD1	-4.72483	5.67779	0.00025064	0.00880264	1187	75	812	24	87.9875	6.74395	108.181	1.9693
RPF2	-4.72861	4.86391	9.29832e-05	0.00456884	744	25	428	24	55.1497	2.24798	57.0213	1.9693
ZC3H8	-4.7291	4.69548	0.000149767	0.00636143	755	40	321	11	55.9651	3.59677	42.7659	0.902597
HMGCL	-4.73176	6.79678	0.0017747	0.0280344	2456	23	1747	341	182.053	2.06814	232.748	27.9805
ELOVL1	-4.73278	5.73459	0.00027095	0.00926464	1345	84	779	23	99.6994	7.55322	103.784	1.88725
WDFY1	-4.73518	5.23218	0.000101101	0.00483109	999	41	529	24	74.0518	3.68669	70.4772	1.9693
TIMP3	-4.73872	5.05606	0.000263758	0.00909477	384	27	763	20	28.4644	2.42782	101.652	1.64109
NAT6	-4.74009	4.41806	0.000247607	0.00876145	567	33	297	9	42.0294	2.96734	39.5685	0.738489
MRPS18A	-4.74083	5.32373	0.000262418	0.00907027	717	52	761	19	53.1483	4.6758	101.386	1.55903
USE1	-4.74208	5.03008	0.000380411	0.0112	695	56	551	12	51.5175	5.03548	73.4082	0.984651
YEATS4	-4.74405	4.10095	0.00178462	0.0281124	213	26	383	5	15.7888	2.3379	51.026	0.410271
LOC440354	-4.74664	0.965114	0.00032518	0.0102657	18	0	48	4	1.33427	0	6.39491	0.328217
ORC3	-4.75305	5.54891	0.00141196	0.0243795	376	48	1165	16	27.8714	4.31613	155.21	1.31287
ZNF337	-4.75368	5.16727	0.000104243	0.00489558	860	38	561	23	63.7483	3.41693	74.7405	1.88725
C12orf10	-4.75427	5.389	0.000832286	0.0174576	749	83	782	12	55.5203	7.4633	104.184	0.984651
DDIT4	-4.75505	7.43755	0.000737213	0.0162715	2137	43	3784	342	158.407	3.86653	504.132	28.0626
GPR146	-4.7558	4.38601	0.000153633	0.00643623	255	10	473	22	18.9021	0.899193	63.0165	1.80519
ORAI1	-4.76022	5.24999	9.38766e-05	0.00458827	462	11	847	63	34.2462	0.989112	112.843	5.16942
C11orf54	-4.76139	6.41373	0.000222282	0.00817059	2201	55	1242	90	163.151	4.94556	165.468	7.38489
EPM2AIP1	-4.76753	6.16272	0.000338466	0.0104675	884	54	1602	47	65.5273	4.85564	213.43	3.85655
PLS3	-4.7677	3.67772	0.000247096	0.00876145	152	4	292	19	11.2671	0.359677	38.9024	1.55903
IFNGR2	-4.76801	5.60666	9.25909e-05	0.00456129	1294	34	690	47	95.919	3.05726	91.9268	3.85655
LCP1	-4.76846	8.56676	0.00174799	0.027727	6546	81	7064	1020	485.228	7.28346	941.117	83.6954
POLR3D	-4.76931	4.73672	0.000372126	0.0110593	794	64	308	6	58.856	5.75483	41.034	0.492326
CLPP	-4.76968	4.70287	0.00210049	0.0311231	318	47	577	6	23.5721	4.22621	76.8721	0.492326
ATOX1	-4.7698	4.01546	0.000210684	0.00786526	390	8	250	21	28.9091	0.719354	33.3068	1.72314
RBBP7	-4.77129	6.68746	0.000505094	0.0131174	1787	28	1951	219	132.463	2.51774	259.926	17.9699
SLC25A28	-4.7714	5.31642	8.67404e-05	0.00440959	819	33	702	31	60.7091	2.96734	93.5255	2.54368
NGLY1	-4.77321	7.18175	0.000712252	0.0159414	4185	71	1860	195	310.217	6.38427	247.803	16.0006
ALAS1	-4.776	5.65066	0.000499556	0.0130201	577	50	1148	23	42.7707	4.49596	152.945	1.88725
PRCP	-4.77902	4.44774	0.000598336	0.0145319	431	38	388	7	31.9483	3.41693	51.6922	0.57438
MNF1	-4.78257	4.54949	0.000151425	0.00637518	566	27	362	13	41.9553	2.42782	48.2283	1.06671
GTF2A2	-4.78357	5.54116	0.000105284	0.00493236	931	19	827	70	69.0113	1.70847	110.179	5.7438
PSMD2	-4.78464	6.80916	0.000376163	0.0111128	2333	81	1956	99	172.936	7.28346	260.592	8.12337
TGFBRAP1	-4.78519	5.4406	0.000187144	0.00730916	769	48	834	23	57.0029	4.31613	111.112	1.88725
ITGB1BP1	-4.78733	4.9274	0.00056885	0.0140478	371	35	684	12	27.5007	3.14718	91.1274	0.984651
JRKL	-4.78905	4.60838	9.25351e-05	0.00456129	647	24	345	16	47.9595	2.15806	45.9634	1.31287
NDUFAF4	-4.7915	4.57928	0.000123358	0.00553635	585	26	366	14	43.3637	2.3379	48.7612	1.14876
ODC1	-4.79317	5.37834	0.000236198	0.00848625	736	52	797	19	54.5567	4.6758	106.182	1.55903
TEX30	-4.79569	4.43326	0.00213681	0.0315021	156	22	554	6	11.5636	1.97822	73.8079	0.492326
C1orf186	-4.79707	5.34688	7.93013e-05	0.00414476	1340	51	425	19	99.3288	4.58588	56.6216	1.55903
HSP90B1	-4.79985	7.70991	0.000641536	0.014962	4474	134	3582	206	331.639	12.0492	477.22	16.9032
PHF20L1	-4.80099	6.06091	0.000157326	0.00651567	2026	73	801	38	150.179	6.56411	106.715	3.11806
TOR1A	-4.80318	5.52915	0.000103023	0.00487539	627	12	984	85	46.477	1.07903	131.096	6.97461
NSMCE4A	-4.80434	4.84976	0.000557779	0.0139547	613	57	483	8	45.4392	5.1254	64.3488	0.656434
ACYP2	-4.80624	3.74731	0.000209675	0.00785865	320	8	211	14	23.7203	0.719354	28.1109	1.14876
GTPBP4	-4.80891	5.30267	7.85857e-05	0.00412661	1073	24	545	41	79.5371	2.15806	72.6088	3.36423
SPIN4	-4.8128	4.67842	0.000226456	0.00822903	898	11	236	31	66.5651	0.989112	31.4416	2.54368
ZSCAN26	-4.81908	5.14355	0.000532342	0.0135746	556	52	715	12	41.214	4.6758	95.2575	0.984651
DNAJC8	-4.82022	7.16151	0.00233244	0.0330852	3432	27	2103	434	254.4	2.42782	280.177	35.6116
FBXL5	-4.82079	6.35426	0.000235354	0.00847186	1717	78	1419	52	127.274	7.0137	189.049	4.26682
JTB	-4.82236	7.09527	0.000839104	0.0174903	2442	32	2534	317	181.016	2.87742	337.598	26.0112
MYD88	-4.82462	5.28813	0.000450783	0.0123462	620	55	788	14	45.9581	4.94556	104.983	1.14876
CNPY3	-4.83045	6.56604	0.000272222	0.00927496	1688	35	1799	142	125.125	3.14718	239.676	11.6517
CKB	-4.84169	4.44594	0.000164345	0.00669783	700	35	232	7	51.8882	3.14718	30.9087	0.57438
KIFAP3	-4.84184	6.73345	0.000333778	0.0104076	3000	124	1406	55	222.378	11.15	187.318	4.51299
PDRG1	-4.84211	5.16626	6.70175e-05	0.00380279	848	21	570	37	62.8588	1.88831	75.9395	3.03601
C10orf11	-4.84245	1.95659	0.000426509	0.0118838	80	0	65	10	5.93008	0	8.65977	0.820543
THAP1	-4.84491	4.3038	0.000194526	0.00750859	751	37	139	4	55.6686	3.32701	18.5186	0.328217
LEO1	-4.84753	5.34005	6.78513e-05	0.00382509	1023	38	605	26	75.8308	3.41693	80.6025	2.13341
ZNF235	-4.84858	4.72216	0.000319425	0.0101928	245	19	645	13	18.1609	1.70847	85.9316	1.06671
SMC2	-4.85154	6.26908	0.000500254	0.0130201	1635	116	1312	29	121.196	10.4306	174.794	2.37957
RRAGB	-4.85514	4.3792	0.000966701	0.0190883	388	40	382	5	28.7609	3.59677	50.8928	0.410271
MRPS22	-4.85581	4.47884	0.000172131	0.00691347	516	28	358	10	38.249	2.51774	47.6954	0.820543
FBXO7	-4.86056	8.0261	0.00194096	0.0294674	4631	46	4762	748	343.277	4.13629	634.428	61.3766
VPS37B	-4.86426	4.19617	0.000863537	0.0177793	417	39	290	4	30.9105	3.50685	38.6359	0.328217
LOC100506713	-4.86516	1.74857	0.00039393	0.0114599	91	0	42	7	6.74546	0	5.59554	0.57438
CUTC	-4.86686	5.62235	9.42331e-05	0.00458827	872	36	952	36	64.6378	3.23709	126.832	2.95395
FBXO8	-4.8669	3.66417	0.000179545	0.0071052	372	10	158	9	27.5749	0.899193	21.0499	0.738489
CTBS	-4.86832	5.15642	0.00115982	0.021421	469	57	773	9	34.7651	5.1254	102.985	0.738489
ZNF22	-4.86941	7.31295	0.000563405	0.0140038	3676	70	2554	209	272.487	6.29435	340.262	17.1493
TMEM223	-4.87098	4.97169	0.000452709	0.0123591	799	70	445	7	59.2266	6.29435	59.2861	0.57438
STARD4	-4.88	5.15983	6.50667e-05	0.00373479	948	21	509	35	70.2714	1.88831	67.8127	2.8719
ADPRHL2	-4.88189	4.68995	0.000244276	0.00871099	539	38	446	9	39.9539	3.41693	59.4193	0.738489
CPQ	-4.88197	4.34126	0.000159755	0.00653866	525	25	293	9	38.9161	2.24798	39.0356	0.738489
OXR1	-4.88269	6.24164	0.000335461	0.010426	1377	83	1432	36	102.071	7.4633	190.781	2.95395
ZNF143	-4.8852	6.64467	0.000595595	0.0145207	2855	187	1269	29	211.63	16.8149	169.065	2.37957
PIP4K2A	-4.88533	7.14792	0.000991882	0.0193901	3449	243	2147	46	255.66	21.8504	286.039	3.7745
COA6	-4.88638	4.62752	0.000293706	0.00972945	602	44	373	7	44.6238	3.95645	49.6938	0.57438
ZFAND1	-4.89053	7.21199	0.00308013	0.039486	3078	363	2477	31	228.16	32.6407	330.004	2.54368
CUL2	-4.89081	5.13721	6.02995e-05	0.0035794	1099	37	405	18	81.4644	3.32701	53.957	1.47698
MTHFD2	-4.8925	7.14891	0.000386772	0.0113118	2914	97	2507	114	216.003	8.72217	334.001	9.35419
PIGH	-4.89319	4.67817	0.000286408	0.00957065	553	41	430	8	40.9916	3.68669	57.2877	0.656434
COX14	-4.89544	5.36447	6.16704e-05	0.00362416	954	34	667	28	70.7162	3.05726	88.8626	2.29752
IFIT5	-4.89711	4.89027	7.8287e-05	0.00412225	610	25	525	19	45.2168	2.24798	69.9443	1.55903
LOC100862671	-4.90375	1.9182	0.000332331	0.0103924	79	0	63	9	5.85595	0	8.39332	0.738489
PATZ1	-4.90547	5.18296	5.68466e-05	0.00349257	680	17	680	40	50.4056	1.52863	90.5945	3.28217
RRM1	-4.90831	5.70814	0.000527271	0.0135411	950	82	980	16	70.4196	7.37338	130.563	1.31287
TOMM22	-4.90926	6.14003	0.000156502	0.00651567	1511	64	1210	42	112.004	5.75483	161.205	3.44628
SNORA67	-4.90971	1.76984	0.000169926	0.00686614	24	0	90	7	1.77902	0	11.9905	0.57438
UCHL5	-4.90975	5.78077	0.000151386	0.00637518	731	37	1205	35	54.1861	3.32701	160.539	2.8719
RPA1	-4.91055	6.53247	0.000218042	0.00807685	1370	51	1942	77	101.553	4.58588	258.727	6.31818
ARL4A	-4.91178	5.9387	0.0001334	0.00586162	1628	71	869	29	120.677	6.38427	115.774	2.37957
MGMT	-4.91193	4.04142	0.0008637	0.0177793	213	20	366	5	15.7888	1.79839	48.7612	0.410271
LIN9	-4.91214	4.19062	0.000114721	0.00525845	419	10	298	18	31.0588	0.899193	39.7017	1.47698
CNOT7	-4.91222	7.40035	0.000561934	0.0139854	4377	73	2454	216	324.449	6.56411	326.94	17.7237
ARL14EP	-4.91288	5.53142	6.80407e-05	0.00382509	1053	21	756	55	78.0546	1.88831	100.72	4.51299
POLDIP3	-4.91306	5.33915	8.92145e-05	0.00446399	466	22	932	29	34.5427	1.97822	124.168	2.37957
REN	-4.91468	6.23954	0.0014475	0.0246591	315	35	2067	27	23.3497	3.14718	275.381	2.21547
LAPTM4A	-4.91519	7.46567	0.000548696	0.0137816	4117	74	2826	230	305.177	6.65403	376.5	18.8725
OSGIN2	-4.91663	5.48333	5.52447e-05	0.00346656	1315	40	565	27	97.4756	3.59677	75.2734	2.21547
NPRL2	-4.91721	4.82119	5.82984e-05	0.00353751	845	25	348	17	62.6364	2.24798	46.3631	1.39492
IFNGR1	-4.92178	5.912	0.000136967	0.00599083	886	15	1247	104	65.6756	1.34879	166.134	8.53365
VWA5A	-4.93294	5.46767	5.99396e-05	0.0035794	1145	39	648	27	84.8742	3.50685	86.3313	2.21547
ARL6IP6	-4.93365	4.9915	0.000163752	0.00668792	529	33	635	14	39.2126	2.96734	84.5993	1.14876
RMI1	-4.93613	3.77015	0.00430603	0.0482586	206	0	253	73	15.2699	0	33.7065	5.98996
MRPS2	-4.93826	5.16397	5.58297e-05	0.00348735	544	18	748	32	40.3245	1.61855	99.654	2.62574
CMC1	-4.9403	4.5245	0.000159192	0.00653866	479	26	403	10	35.5063	2.3379	53.6906	0.820543
SLC25A14	-4.94108	3.55319	0.00362932	0.0434382	95	14	298	2	7.04196	1.25887	39.7017	0.164109
VPS11	-4.94119	5.51671	9.6832e-05	0.00466208	942	46	808	23	69.8266	4.13629	107.648	1.88725
SMARCE1	-4.94188	6.85419	0.000392889	0.0114477	2647	121	1885	58	196.211	10.8802	251.133	4.75915
RSBN1	-4.94742	6.4024	0.000143904	0.00620775	2205	73	1231	52	163.448	6.56411	164.003	4.26682
HLA-DRB5	-4.94761	5.28303	0.00354732	0.0428972	256	0	866	274	18.9762	0	115.375	22.4829
SLC39A3	-4.94903	6.362	0.000204848	0.00775994	1200	56	1739	52	88.9511	5.03548	231.682	4.26682
USPL1	-4.95112	5.81367	0.000641877	0.014962	1277	9	876	157	94.6588	0.809274	116.707	12.8825
BHLHE40	-4.95264	5.34475	0.00287792	0.0379108	234	39	1071	8	17.3455	3.50685	142.686	0.656434
ZHX1	-4.95358	5.48834	5.13835e-05	0.003375	771	23	883	41	57.1511	2.06814	117.64	3.36423
C5orf34	-4.95453	2.949	0.00274848	0.0369544	166	0	121	29	12.3049	0	16.1205	2.37957
CYSLTR1	-4.95513	3.21824	0.000746951	0.0163518	211	16	150	2	15.6406	1.43871	19.9841	0.164109
ENOPH1	-4.95668	5.45963	0.000204741	0.00775994	710	47	889	18	52.6294	4.22621	118.439	1.47698
FTSJD1	-4.9575	4.82968	5.33933e-05	0.00341324	542	14	529	28	40.1763	1.25887	70.4772	2.29752
LYRM1	-4.95911	5.28851	6.37867e-05	0.0036946	1127	45	503	17	83.5399	4.04637	67.0133	1.39492
CEP57	-4.96312	6.31014	0.000210389	0.00786526	2771	40	763	72	205.403	3.59677	101.652	5.90791
ACVR1	-4.96609	5.00999	0.000185729	0.00727462	596	39	606	12	44.1791	3.50685	80.7357	0.984651
TBCC	-4.96719	5.52114	6.20628e-05	0.00362773	1121	43	711	25	83.0952	3.86653	94.7246	2.05136
C14orf142	-4.96903	4.54003	0.000276808	0.00938103	858	8	192	26	63.6001	0.719354	25.5796	2.13341
FAM199X	-4.97101	5.30634	5.65778e-05	0.00349257	1300	48	418	15	96.3637	4.31613	55.689	1.23081
MXI1	-4.97258	4.33934	0.000223459	0.00818442	389	23	374	8	28.835	2.06814	49.827	0.656434
KIAA0141	-4.97381	5.43051	0.00133473	0.0234461	1684	8	297	75	124.828	0.719354	39.5685	6.15407
CRYL1	-4.97593	4.86169	8.42086e-05	0.00433503	483	22	584	17	35.8028	1.97822	77.8047	1.39492
KBTBD3	-4.97891	3.3623	0.000265283	0.0091198	85	3	262	10	6.30071	0.269758	34.9055	0.820543
TMEM206	-4.98195	5.29599	8.69738e-05	0.00440959	898	44	641	17	66.5651	3.95645	85.3987	1.39492
AMD1	-4.98414	7.54878	0.000632448	0.0149184	3987	194	3221	88	295.54	17.4443	429.125	7.22078
TTC9C	-4.9864	5.00893	5.20611e-05	0.00338072	773	15	506	34	57.2994	1.34879	67.413	2.78985
TWF2	-4.98647	5.65399	0.000257711	0.00896463	1197	84	781	14	88.7288	7.55322	104.05	1.14876
PIAS1	-4.98727	6.36694	0.000142336	0.00616919	1387	52	1641	58	102.813	4.6758	218.626	4.75915
GSTT1	-4.99704	2.2084	0.000212404	0.00791401	57	0	104	11	4.22518	0	13.8556	0.902597
NIT2	-4.99939	4.78552	0.000316812	0.0101603	392	31	590	9	29.0574	2.7875	78.6041	0.738489
RAD21	-5.00085	7.20777	0.00104262	0.0200046	4441	325	1726	30	329.193	29.2238	229.95	2.46163
HDHD1	-5.00381	3.42217	0.00307679	0.0394697	66	9	288	2	4.89231	0.809274	38.3694	0.164109
NFE2	-5.00514	9.15953	0.00234461	0.0331963	9871	69	10455	1916	731.697	6.20443	1392.89	157.216
EBP	-5.00609	4.93423	0.000330561	0.010392	251	20	768	12	18.6056	1.79839	102.319	0.984651
TRMT61B	-5.00674	4.23656	0.000928717	0.0186465	215	21	437	5	15.9371	1.88831	58.2203	0.410271
AP1S2	-5.00829	5.63399	0.000277534	0.00938901	1286	11	706	99	95.326	0.989112	94.0584	8.12337
SCARNA9	-5.00893	2.85918	0.00115684	0.0214075	124	0	136	24	9.19162	0	18.1189	1.9693
GSTM5	-5.00906	3.67609	0.0042004	0.0474676	229	0	219	63	16.9748	0	29.1768	5.16942
CSTF1	-5.01191	5.14014	0.000311702	0.0100641	734	58	608	9	54.4084	5.21532	81.0022	0.738489
CENPK	-5.02097	3.20171	0.00084096	0.0174925	84	7	231	3	6.22658	0.629435	30.7755	0.246163
ZNF383	-5.03353	3.41923	0.000559605	0.0139638	289	19	144	2	21.4224	1.70847	19.1847	0.164109
C2orf74	-5.03523	4.77651	0.000413246	0.0117835	561	48	477	6	41.5847	4.31613	63.5494	0.492326
RPF1	-5.03847	5.08961	4.42672e-05	0.00309776	689	13	609	39	51.0728	1.16895	81.1354	3.20012
TRIM22	-5.03876	6.95545	0.00344429	0.0421057	3096	14	1722	440	229.494	1.25887	229.417	36.1039
COMMD8	-5.03942	5.12874	6.5551e-05	0.00374013	740	32	609	17	54.8532	2.87742	81.1354	1.39492
PRRC1	-5.04215	5.12759	0.000321733	0.0102494	560	45	707	10	41.5105	4.04637	94.1917	0.820543
PPP1R7	-5.04274	4.62948	4.68849e-05	0.0031696	475	11	460	24	35.2098	0.989112	61.2845	1.9693
APOE	-5.04429	5.45904	0.000167814	0.00679576	946	59	748	14	70.1231	5.30524	99.654	1.14876
ACTR3	-5.04992	7.56591	0.000496934	0.0130201	3769	157	3428	100	279.381	14.1173	456.703	8.20543
TBCB	-5.05133	5.75007	0.00274537	0.0369542	1005	3	894	264	74.4966	0.269758	119.105	21.6623
CSTF2	-5.05232	4.40763	8.49851e-05	0.00435497	467	18	360	11	34.6168	1.61855	47.9618	0.902597
C3orf38	-5.05296	5.50244	6.29048e-05	0.0036546	937	39	802	23	69.456	3.50685	106.848	1.88725
LOC100128420	-5.05614	1.47675	8.75334e-05	0.00442623	45	0	56	5	3.33567	0	7.46073	0.410271
TXNRD1	-5.06122	6.68999	0.000458102	0.0123675	2168	134	1785	34	160.705	12.0492	237.811	2.78985
VPS26B	-5.06281	5.35345	0.000205833	0.00775994	705	49	799	13	52.2588	4.40605	106.449	1.06671
C7orf25	-5.0635	4.73674	5.47658e-05	0.0034662	363	14	585	18	26.9077	1.25887	77.9379	1.47698
CHMP4A	-5.0656	5.27934	3.85016e-05	0.00289357	1217	25	452	26	90.2113	2.24798	60.2187	2.13341
ZNF692	-5.07134	5.45069	4.19607e-05	0.00301141	973	30	736	28	72.1245	2.69758	98.0553	2.29752
SLFN11	-5.07226	6.05602	0.000680311	0.0154436	1194	105	1257	16	88.5064	9.44153	167.467	1.31287
RASSF1	-5.07473	6.60611	0.00015783	0.00651567	2418	77	1494	55	179.237	6.92379	199.041	4.51299
SLC35A5	-5.07652	4.63845	4.16259e-05	0.00301141	712	15	328	18	52.7777	1.34879	43.6985	1.47698
S1PR4	-5.07978	4.40555	0.000975769	0.0192079	153	0	504	91	11.3413	0	67.1465	7.46694
CERS5	-5.08564	5.99954	0.00108538	0.0205814	733	78	1460	15	54.3343	7.0137	194.512	1.23081
LOC100506844	-5.09433	6.87158	0.00190591	0.0291903	3012	16	1624	331	223.267	1.43871	216.361	27.16
ZBTB21	-5.09597	5.11726	4.08352e-05	0.00299051	1333	42	258	9	98.8099	3.77661	34.3726	0.738489
FEZ2	-5.10099	4.41677	5.62087e-05	0.00349257	595	16	290	12	44.1049	1.43871	38.6359	0.984651
SDHAF1	-5.10231	4.40759	0.000201986	0.00770748	553	33	303	5	40.9916	2.96734	40.3679	0.410271
POLDIP2	-5.10427	5.77229	5.93414e-05	0.00356683	1252	42	899	30	92.8057	3.77661	119.771	2.46163
CHMP2B	-5.10652	5.64147	0.000105577	0.004934	1103	56	838	18	81.7609	5.03548	111.644	1.47698
IFIH1	-5.10732	5.28194	4.07514e-05	0.00299051	871	30	652	21	64.5637	2.69758	86.8642	1.72314
TIMM21	-5.11345	5.20524	0.000114038	0.00524721	963	53	529	10	71.3833	4.76572	70.4772	0.820543
KLHDC2	-5.12009	7.29279	0.00159778	0.0261696	3537	22	2466	422	262.183	1.97822	328.538	34.6269
FLJ39051	-5.12069	3.9121	0.000479504	0.0127295	329	24	252	3	24.3874	2.15806	33.5733	0.246163
SNORA70	-5.12082	2.78864	0.000400756	0.0116061	166	11	106	1	12.3049	0.989112	14.1221	0.0820543
CHMP6	-5.12363	2.93657	0.000379842	0.0112	42	0	205	17	3.11329	0	27.3116	1.39492
RAB24	-5.1282	5.00965	4.4345e-05	0.00309776	823	30	480	14	61.0057	2.69758	63.9491	1.14876
YY1P2	-5.13215	0.717407	0.000292578	0.00970892	40	0	22	2	2.96504	0	2.931	0.164109
ADCK3	-5.13787	5.78098	0.000194845	0.00750859	983	60	1057	18	72.8658	5.39516	140.821	1.47698
TWSG1	-5.13844	4.9763	3.09268e-05	0.00254799	663	17	553	23	49.1455	1.52863	73.6747	1.88725
ELP5	-5.13973	5.57896	9.08521e-05	0.00451051	879	44	909	19	65.1567	3.95645	121.104	1.55903
CLEC2B	-5.14151	5.89402	5.53155e-05	0.00346656	1004	21	1181	60	74.4224	1.88831	157.341	4.92326
C22orf28	-5.14177	7.18968	0.000482221	0.0127839	2588	134	2822	58	191.838	12.0492	375.967	4.75915
ZNF148	-5.14315	6.49535	0.000153885	0.00643623	2135	28	1432	115	158.259	2.51774	190.781	9.43624
NUDT21	-5.14822	6.22348	7.76397e-05	0.00410618	2321	62	885	35	172.046	5.575	117.906	2.8719
BSDC1	-5.15297	5.27251	5.32716e-05	0.00341324	785	33	694	17	58.1889	2.96734	92.4597	1.39492
TXLNA	-5.15942	6.71065	0.000565455	0.014017	2161	149	1828	27	160.186	13.398	243.539	2.21547
NUP88	-5.16233	4.41824	7.08074e-05	0.00390809	298	4	460	32	22.0895	0.359677	61.2845	2.62574
PROK2	-5.16268	2.80868	0.000570931	0.0140629	109	0	141	19	8.07973	0	18.785	1.55903
AASDHPPT	-5.16364	6.32733	0.000117108	0.00534224	1441	55	1551	42	106.815	4.94556	206.635	3.44628
SMAP1	-5.16439	5.7841	4.36072e-05	0.00307567	1683	43	669	27	124.754	3.86653	89.129	2.21547
SNORD31	-5.16854	0.0929447	0.00150432	0.0251324	25	0	13	1	1.85315	0	1.73195	0.0820543
UQCRC2	-5.17221	7.65216	0.00283986	0.0376624	4316	20	3207	680	319.928	1.79839	427.26	55.7969
MTF2	-5.17483	7.2561	0.000259107	0.00898834	3506	59	2507	152	259.886	5.30524	334.001	12.4723
PREP	-5.1755	5.04603	6.0169e-05	0.0035794	400	17	755	18	29.6504	1.52863	100.587	1.47698
RAF1	-5.18001	4.99575	5.92124e-05	0.00356683	434	19	701	16	32.1707	1.70847	93.3923	1.31287
SAMD13	-5.18063	3.02189	0.00105287	0.0201044	269	22	73	0	19.9399	1.97822	9.72559	0
SNHG15	-5.1934	5.33865	0.000132574	0.00583874	1127	68	535	8	83.5399	6.11451	71.2766	0.656434
TP53INP1	-5.19356	8.07291	0.00344469	0.0421057	7004	31	3670	804	519.178	2.7875	488.944	65.9716
TSPAN3	-5.19669	7.49046	0.00256908	0.035201	3862	407	2961	27	286.274	36.5972	394.486	2.21547
ATPAF1	-5.19724	4.42699	9.02764e-05	0.0044936	317	14	460	10	23.4979	1.25887	61.2845	0.820543
PSMC6	-5.19796	6.08908	8.0805e-05	0.00417562	1336	47	1251	35	99.0323	4.22621	166.667	2.8719
UQCRC1	-5.19865	7.5156	0.000307917	0.0100264	4507	68	2827	185	334.086	6.11451	376.633	15.18
SFXN4	-5.20365	4.99037	9.45494e-05	0.00458827	541	29	632	11	40.1021	2.60766	84.1996	0.902597
TMED7	-5.20385	4.1583	5.78641e-05	0.00352234	435	9	280	13	32.2448	0.809274	37.3036	1.06671
AFTPH	-5.20712	5.84481	6.28005e-05	0.0036546	923	33	1176	32	68.4182	2.96734	156.675	2.62574
HNRNPR	-5.20811	7.01827	0.000187375	0.00730916	3052	56	2089	111	226.232	5.03548	278.312	9.10802
TMEM14A	-5.20877	1.95752	9.64773e-05	0.00465674	48	0	89	7	3.55805	0	11.8572	0.57438
LOC100128252	-5.21764	5.98686	5.65211e-05	0.00349257	1189	38	1199	36	88.1357	3.41693	159.739	2.95395
PDCD2	-5.2226	5.6747	3.2923e-05	0.00261355	985	18	947	49	73.0141	1.61855	126.166	4.02066
ZNF436	-5.22509	3.85738	0.000103601	0.00487741	511	7	134	9	37.8784	0.629435	17.8525	0.738489
MGC16121	-5.23958	0.664377	0.00025196	0.00881679	19	0	36	2	1.40839	0	4.79618	0.164109
FUCA1	-5.23988	5.62484	6.9379e-05	0.00387751	1012	45	880	18	75.0155	4.04637	117.24	1.47698
TMEM55A	-5.24022	4.0283	0.000180681	0.00713543	380	20	263	4	28.1679	1.79839	35.0388	0.328217
ZNF354A	-5.24089	4.51333	7.95819e-05	0.00414476	704	31	266	5	52.1847	2.7875	35.4384	0.410271
PELI2	-5.24231	5.67211	0.00012093	0.00547413	1194	66	815	13	88.5064	5.93467	108.58	1.06671
RPUSD4	-5.24728	5.4328	2.21743e-05	0.00205747	1217	31	584	21	90.2113	2.7875	77.8047	1.72314
TAF9B	-5.25197	5.21439	2.75417e-05	0.00236068	858	25	610	19	63.6001	2.24798	81.2686	1.55903
UBE2A	-5.25374	6.13949	0.00178229	0.0281124	1845	6	945	226	136.762	0.539516	125.9	18.5443
SCOC	-5.25736	5.75567	5.69578e-05	0.00349257	1177	14	918	68	87.2462	1.25887	122.303	5.57969
MDM1	-5.25769	4.95475	2.83125e-05	0.00239454	401	11	694	23	29.7245	0.989112	92.4597	1.88725
GNPAT	-5.25872	6.61977	0.00010326	0.00487539	1907	51	1823	62	141.358	4.58588	242.873	5.08737
TIMM8B	-5.26074	4.50489	4.12288e-05	0.00299638	456	14	414	12	33.8014	1.25887	55.1561	0.984651
TBC1D23	-5.26125	5.80816	3.61516e-05	0.0027863	1368	35	879	31	101.404	3.14718	117.107	2.54368
GALNT7	-5.26312	5.27253	2.10223e-05	0.0020294	941	19	608	27	69.7525	1.70847	81.0022	2.21547
SPG21	-5.26467	7.19622	0.000199033	0.00765457	3516	55	2328	134	260.627	4.94556	310.153	10.9953
INTS12	-5.26763	4.83432	0.00020348	0.00774763	679	46	445	5	50.3315	4.13629	59.2861	0.410271
GADD45A	-5.26865	4.83996	3.56603e-05	0.00276678	780	10	401	27	57.8182	0.899193	53.4241	2.21547
ABI1	-5.2746	6.09902	6.1812e-05	0.00362416	1519	46	1163	34	112.597	4.13629	154.943	2.78985
RNMT	-5.28127	6.17985	8.95113e-05	0.00446715	2690	104	594	13	199.399	9.35161	79.137	1.06671
ALG3	-5.28127	5.78754	3.72677e-05	0.00283799	1153	33	979	30	85.4672	2.96734	130.429	2.46163
POLR3K	-5.29167	4.84278	2.41534e-05	0.0021612	688	18	458	15	50.9987	1.61855	61.0181	1.23081
DNAJA2	-5.29369	5.99969	4.02801e-05	0.00297264	1701	40	926	34	126.088	3.59677	123.368	2.78985
ANKRD37	-5.29884	0.722316	0.000193391	0.00749794	22	0	36	2	1.63077	0	4.79618	0.164109
CNPY4	-5.30366	2.7716	0.000996047	0.0194393	191	0	86	15	14.1581	0	11.4575	1.23081
SBDS	-5.3039	5.16552	2.88381e-05	0.0024176	638	21	702	18	47.2924	1.88831	93.5255	1.47698
SLC25A17	-5.30507	5.10812	6.70472e-05	0.00380279	918	44	489	8	68.0476	3.95645	65.1481	0.656434
GCA	-5.3067	5.39466	2.07669e-05	0.00201492	971	27	693	21	71.9763	2.42782	92.3265	1.72314
BLMH	-5.30741	6.06115	7.10728e-05	0.00390809	1719	62	992	23	127.423	5.575	132.161	1.88725
G3BP1	-5.30865	6.57599	0.000370082	0.0110425	1431	88	1999	27	106.074	7.9129	266.321	2.21547
GMNN	-5.30962	3.79296	0.000124229	0.00554792	277	11	254	5	20.5329	0.989112	33.8397	0.410271
CCRL2	-5.31561	3.1241	0.00143865	0.0246024	208	0	130	24	15.4182	0	17.3195	1.9693
VAT1	-5.31571	6.08306	6.1399e-05	0.00362416	1985	65	871	22	147.14	5.84475	116.041	1.80519
UNC50	-5.32239	5.20217	0.000295073	0.00975784	748	58	649	6	55.4462	5.21532	86.4645	0.492326
CHCHD7	-5.32271	5.57202	0.000172168	0.00691347	727	47	991	12	53.8896	4.22621	132.028	0.984651
CNN3	-5.32574	5.20261	0.000208825	0.00785724	863	60	582	6	63.9707	5.39516	77.5383	0.492326
RBM45	-5.32614	3.7539	0.000223796	0.00818442	199	1	282	27	14.7511	0.0899193	37.5701	2.21547
GSPT2	-5.32664	4.76706	0.00203796	0.03048	343	0	547	138	25.4252	0	72.8753	11.3235
HSPB11	-5.33174	4.62171	2.37919e-05	0.00215525	491	8	450	22	36.3958	0.719354	59.9523	1.80519
LYPLAL1	-5.33591	4.57226	0.000120766	0.00547413	346	19	511	7	25.6476	1.70847	68.0791	0.57438
DGUOK	-5.33618	5.91014	0.00204628	0.0305582	1277	3	946	240	94.6588	0.269758	126.033	19.693
GDI2	-5.33821	9.03947	0.000497947	0.0130201	11670	109	8764	763	865.05	9.8012	1167.6	62.6074
PMPCB	-5.33863	7.46069	0.000189994	0.00738117	2517	47	3763	164	186.575	4.22621	501.334	13.4569
ZBTB26	-5.34297	4.18419	7.13573e-05	0.00390809	387	4	316	22	28.6867	0.359677	42.0998	1.80519
ESD	-5.34562	7.28744	0.000541104	0.0136822	3038	22	2802	303	225.195	1.97822	373.303	24.8624
ZKSCAN4	-5.34725	4.85864	9.45787e-05	0.00458827	225	12	742	11	16.6783	1.07903	98.8546	0.902597
TMEM183A	-5.34767	1.51571	4.25971e-05	0.0030248	37	0	65	4	2.74266	0	8.65977	0.328217
PLAU	-5.35288	4.89856	1.9908e-05	0.00195528	465	8	620	28	34.4686	0.719354	82.6009	2.29752
TXNDC17	-5.35562	3.81231	0.000199636	0.00766235	313	16	236	3	23.2014	1.43871	31.4416	0.246163
CCDC23	-5.35694	4.43672	2.96029e-05	0.00246013	806	16	179	7	59.7455	1.43871	23.8477	0.57438
DYNLRB1	-5.36447	5.13346	3.25096e-05	0.00261088	491	5	752	52	36.3958	0.449596	100.187	4.26682
GCSAML-AS1	-5.36865	2.30108	0.000827242	0.017414	207	0	20	4	15.3441	0	2.66454	0.328217
GIMAP2	-5.36873	5.94835	0.00034591	0.0106127	1989	143	642	6	147.437	12.8585	85.5319	0.492326
NDUFA8	-5.37085	5.25866	1.69434e-05	0.00173185	911	16	616	27	67.5287	1.43871	82.068	2.21547
VRK1	-5.3719	5.34647	6.74522e-05	0.00381444	709	35	801	12	52.5553	3.14718	106.715	0.984651
DPAGT1	-5.37367	5.20998	2.1625e-05	0.00203849	715	20	692	19	53.0001	1.79839	92.1933	1.55903
AKR1C3	-5.37469	5.91506	0.00100171	0.0194393	1190	122	1066	7	88.2099	10.9702	142.02	0.57438
DEDD	-5.37471	5.21239	1.97954e-05	0.00195528	1067	16	491	25	79.0924	1.43871	65.4146	2.05136
C21orf128	-5.37605	2.79112	0.0010845	0.0205814	220	0	72	13	16.3077	0	9.59236	1.06671
LINC00526	-5.37864	1.8393	8.62147e-05	0.00440617	88	0	53	5	6.52308	0	7.06104	0.410271
GATM	-5.37925	5.69922	2.37491e-05	0.00215525	1072	19	929	40	79.463	1.70847	123.768	3.28217
N4BP2L2-IT2	-5.3809	4.42998	2.78693e-05	0.0023781	637	11	275	12	47.2182	0.989112	36.6375	0.984651
LOC100270804	-5.3814	3.36045	0.000129271	0.0057329	258	9	156	3	19.1245	0.809274	20.7834	0.246163
TGIF1	-5.38435	5.83971	4.27276e-05	0.0030248	1814	59	657	15	134.464	5.30524	87.5303	1.23081
PDXP	-5.38593	5.21561	0.000205405	0.00775994	668	46	713	7	49.5161	4.13629	94.991	0.57438
PLK1S1	-5.39131	4.56655	2.24729e-05	0.0020751	572	10	377	16	42.4	0.899193	50.2267	1.31287
ARMCX5	-5.39823	2.56067	0.000500088	0.0130201	177	0	68	10	13.1203	0	9.05945	0.820543
RNASEH2B	-5.40114	6.56631	7.55092e-05	0.00400912	2259	31	1518	82	167.451	2.7875	202.239	6.72845
BRCC3	-5.4013	4.6301	0.000109001	0.0050692	393	2	497	51	29.1315	0.179839	66.2139	4.18477
PRAF2	-5.40217	5.11867	1.99476e-05	0.00195528	918	26	506	13	68.0476	2.3379	67.413	1.06671
QDPR	-5.40343	4.99146	5.30674e-05	0.00341324	442	20	696	11	32.7637	1.79839	92.7262	0.902597
ARL6IP1	-5.4046	8.29437	0.00097309	0.0191749	7987	47	4597	573	592.044	4.22621	612.446	47.0171
ALDH18A1	-5.40657	6.01173	7.40019e-05	0.00396094	2020	82	746	13	149.734	7.37338	99.3875	1.06671
RAB14	-5.41217	6.35734	4.69287e-05	0.0031696	2061	50	1258	38	152.774	4.49596	167.6	3.11806
TMEM42	-5.41451	3.5491	7.01497e-05	0.0039	274	4	191	9	20.3105	0.359677	25.4464	0.738489
ATP5G1	-5.41813	5.21504	0.000807944	0.017157	625	65	726	4	46.3287	5.84475	96.723	0.328217
PDCD6IP	-5.42023	6.53571	9.8791e-05	0.00474445	2326	24	1415	98	172.417	2.15806	188.517	8.04132
HDHD2	-5.42026	5.30419	0.000354205	0.0107294	471	39	902	7	34.9133	3.50685	120.171	0.57438
BCS1L	-5.42305	4.56051	0.000132528	0.00583874	690	38	294	3	51.1469	3.41693	39.1688	0.246163
PRPF38A	-5.42504	6.80147	0.000170271	0.00686614	2023	78	2151	40	149.957	7.0137	286.572	3.28217
PTPLA	-5.42535	6.50875	7.28572e-05	0.00394502	2167	65	1464	35	160.631	5.84475	195.045	2.8719
SURF1	-5.42801	4.0894	7.04526e-05	0.00390328	95	3	461	11	7.04196	0.269758	61.4178	0.902597
WDR75	-5.43249	6.43516	0.000149564	0.00636143	1617	77	1636	24	119.862	6.92379	217.96	1.9693
BTN3A3	-5.43267	5.48918	1.62986e-05	0.00170511	1263	32	612	17	93.6211	2.87742	81.5351	1.39492
FBXW5	-5.4431	5.48597	4.54846e-05	0.00313359	983	42	765	12	72.8658	3.77661	101.919	0.984651
PSMD10	-5.44339	5.82162	2.67822e-05	0.00231636	1572	22	783	39	116.526	1.97822	104.317	3.20012
TLR1	-5.44908	3.09293	8.90099e-05	0.00446399	296	3	80	5	21.9413	0.269758	10.6582	0.410271
EPSTI1	-5.45124	5.69041	2.44553e-05	0.00217413	1439	18	712	39	106.667	1.61855	94.8578	3.20012
TAZ	-5.46019	4.43728	2.41967e-05	0.0021612	274	5	491	18	20.3105	0.449596	65.4146	1.47698
HNRPLL	-5.4639	5.65231	3.29532e-05	0.00261355	885	31	990	19	65.6015	2.7875	131.895	1.55903
FAM98A	-5.46437	3.23785	0.000425158	0.0118811	127	0	204	22	9.414	0	27.1784	1.80519
LSM2	-5.46661	6.4027	5.85437e-05	0.00354115	2067	23	1326	80	153.218	2.06814	176.659	6.56434
HSBP1L1	-5.46781	1.69487	4.61905e-05	0.00316446	22	0	88	4	1.63077	0	11.724	0.328217
2015-09-15	-5.4703	6.47108	4.5576e-05	0.00313359	1653	24	1684	78	122.53	2.15806	224.355	6.40023
SLC35A4	-5.4705	5.13489	1.27039e-05	0.00155656	617	11	693	26	45.7357	0.989112	92.3265	2.13341
NSMCE1	-5.47807	5.59637	2.65008e-05	0.00231295	902	9	913	58	66.8616	0.809274	121.636	4.75915
ZMAT5	-5.47905	4.08691	3.5483e-05	0.00276678	392	9	282	8	29.0574	0.809274	37.5701	0.656434
DLGAP1-AS1	-5.4791	2.07513	0.000232802	0.00841166	155	0	30	4	11.4895	0	3.99682	0.328217
S100A4	-5.48279	5.11328	1.34461e-05	0.00158756	1000	23	457	13	74.1259	2.06814	60.8848	1.06671
C4orf52	-5.48445	4.68538	2.40712e-05	0.0021612	463	15	503	10	34.3203	1.34879	67.0133	0.820543
HDX	-5.48508	3.37291	0.000249562	0.00878477	70	0	269	20	5.18882	0	35.8381	1.64109
RNF139	-5.49448	5.67858	0.00270139	0.0365941	929	1	871	246	68.863	0.0899193	116.041	20.1854
CDC123	-5.49482	6.67869	6.40991e-05	0.00370148	1964	45	1923	55	145.583	4.04637	256.196	4.51299
TRMT11	-5.49703	4.92827	4.23168e-05	0.00301808	533	22	602	9	39.5091	1.97822	80.2028	0.738489
ICAM2	-5.50684	5.05893	0.00140473	0.0243453	645	78	591	2	47.8112	7.0137	78.7373	0.164109
CDCA4	-5.51303	3.48252	0.000315011	0.0101195	114	0	264	25	8.45036	0	35.172	2.05136
LAMTOR2	-5.51486	4.82377	1.89553e-05	0.00189691	723	21	428	9	53.5931	1.88831	57.0213	0.738489
NT5C3B	-5.51507	5.09951	2.59714e-05	0.00227714	767	27	580	10	56.8546	2.42782	77.2718	0.820543
ALKBH2	-5.51948	3.05816	0.00405946	0.0466862	390	0	17	5	28.9091	0	2.26486	0.410271
MPHOSPH6	-5.52114	2.77691	9.62358e-05	0.00465674	182	7	97	1	13.4909	0.629435	12.923	0.0820543
ECHS1	-5.52202	6.44278	0.000178628	0.00709833	1828	94	1523	18	135.502	8.45241	202.905	1.47698
TSR2	-5.52593	4.98075	0.000443714	0.0122207	541	1	591	96	40.1021	0.0899193	78.7373	7.87721
CLN5	-5.53232	5.09286	3.15544e-05	0.00257748	939	36	472	7	69.6043	3.23709	62.8833	0.57438
CRADD	-5.53556	3.79314	5.33189e-05	0.00341324	470	12	139	3	34.8392	1.07903	18.5186	0.246163
CRBN	-5.54042	7.92011	0.000179373	0.0071052	5570	76	4012	181	412.882	6.83387	534.508	14.8518
FCGRT	-5.54715	5.99276	0.000122099	0.00550426	1261	65	1162	13	93.4728	5.84475	154.81	1.06671
C10orf88	-5.54758	4.30646	0.00100176	0.0194393	312	0	382	69	23.1273	0	50.8928	5.66175
SMNDC1	-5.55348	4.87193	7.23491e-05	0.00393983	812	40	396	4	60.1903	3.59677	52.758	0.328217
TM2D3	-5.55603	6.22908	0.0001442	0.00620775	1613	80	1294	15	119.565	7.19354	172.396	1.23081
USP25	-5.55707	5.54314	5.10129e-05	0.00336228	1047	46	782	10	77.6099	4.13629	104.184	0.820543
HACL1	-5.55721	6.07588	4.6467e-05	0.0031696	1278	42	1276	23	94.733	3.77661	169.998	1.88725
RAD51C	-5.55814	3.9141	3.71091e-05	0.00283741	304	7	277	7	22.5343	0.629435	36.9039	0.57438
ITM2A	-5.56169	7.66224	0.00184524	0.0286959	4714	15	3110	551	349.43	1.34879	414.337	45.2119
ZNF227	-5.56326	5.42594	7.36122e-05	0.00395232	482	25	1008	11	35.7287	2.24798	134.293	0.902597
GIMAP7	-5.56567	3.24698	0.00130103	0.023143	275	0	116	20	20.3846	0	15.4544	1.64109
RECQL	-5.56893	5.36203	5.98435e-05	0.0035794	745	36	795	9	55.2238	3.23709	105.916	0.738489
MKRN2	-5.57211	6.2693	4.83361e-05	0.00321915	2352	71	945	18	174.344	6.38427	125.9	1.47698
ZNF330	-5.57259	6.08532	0.000914647	0.0184027	931	89	1463	8	69.0113	8.00282	194.911	0.656434
UPRT	-5.57305	3.06719	0.00139537	0.0242379	299	0	70	13	22.1637	0	9.32591	1.06671
PRG2	-5.57755	6.44497	0.00170995	0.0273506	104	12	2558	13	7.7091	1.07903	340.795	1.06671
SNAPC5	-5.57803	2.16376	2.12713e-05	0.00203465	146	3	45	1	10.8224	0.269758	5.99523	0.0820543
COPS3	-5.57952	6.19315	0.000877288	0.0178897	1228	114	1437	8	91.0267	10.2508	191.448	0.656434
SRI	-5.58038	6.88002	0.00168529	0.0270984	2982	8	1672	323	221.044	0.719354	222.756	26.5035
CASP3	-5.58418	6.92583	0.00023915	0.00856014	3160	20	1781	158	234.238	1.79839	237.278	12.9646
ZNF790-AS1	-5.58988	2.14742	2.8699e-05	0.00241653	97	3	76	1	7.19022	0.269758	10.1253	0.0820543
CTNNBL1	-5.59509	7.50101	0.000394854	0.0114599	4227	25	2903	273	313.33	2.24798	386.759	22.4008
PSMC5	-5.59878	6.66497	7.3572e-05	0.00395232	2326	69	1688	32	172.417	6.20443	224.888	2.62574
C20orf24	-5.60892	3.24889	0.000360413	0.0108658	171	10	186	1	12.6755	0.899193	24.7803	0.0820543
PSMA1	-5.62894	7.48479	0.000264079	0.00909477	3828	26	3084	242	283.754	2.3379	410.873	19.8571
R3HCC1	-5.64255	4.42124	2.12896e-05	0.00203465	151	3	559	15	11.193	0.269758	74.474	1.23081
C16orf87	-5.64519	4.24152	0.000361369	0.0108775	319	22	379	2	23.6462	1.97822	50.4931	0.164109
HBP1	-5.65297	7.00975	0.00031802	0.0101769	2864	144	2167	22	212.297	12.9484	288.703	1.80519
RAB4A	-5.65554	5.88018	2.57717e-05	0.00227004	1903	53	662	12	141.062	4.76572	88.1964	0.984651
ALKBH3	-5.65589	4.62749	1.87557e-05	0.00188683	307	9	567	10	22.7567	0.809274	75.5398	0.820543
ACAD11	-5.66061	1.0795	3.46816e-05	0.002728	33	0	44	2	2.44616	0	5.862	0.164109
TFEC	-5.66144	6.25546	0.000561201	0.0139854	1461	4	1355	205	108.298	0.359677	180.523	16.8211
CCDC82	-5.66218	6.02432	0.000834224	0.0174576	1399	130	1087	5	103.702	11.6895	144.818	0.410271
RFX7	-5.66553	6.17913	0.000127375	0.00566197	2397	12	782	76	177.68	1.07903	104.184	6.23613
GMPS	-5.66696	6.85307	0.000421258	0.0118715	2233	131	2133	18	165.523	11.7794	284.174	1.47698
CD34	-5.66832	7.55668	0.000382244	0.0112058	3010	16	3758	349	223.119	1.43871	500.668	28.6369
ERLEC1	-5.67576	5.88819	0.000121145	0.00547413	1653	85	795	7	122.53	7.64314	105.916	0.57438
SYPL1	-5.67864	7.66457	0.000457036	0.0123591	5194	26	3001	297	385.01	2.3379	399.815	24.3701
PGM2	-5.6813	4.63635	8.78845e-05	0.00443225	569	2	405	40	42.1777	0.179839	53.957	3.28217
MRPL34	-5.68855	5.41831	1.09057e-05	0.00141804	1142	31	620	11	84.6518	2.7875	82.6009	0.902597
CXXC5	-5.69035	5.89733	4.76635e-05	0.00319663	1068	40	1164	15	79.1665	3.59677	155.077	1.23081
ARMCX1	-5.6924	4.28926	8.04649e-05	0.00417562	650	3	207	18	48.1819	0.269758	27.578	1.47698
MRPL3	-5.69292	6.56312	3.27705e-05	0.00261355	2727	44	1266	39	202.141	3.95645	168.666	3.20012
VAMP3	-5.69922	4.82745	8.22646e-06	0.0012085	809	15	384	10	59.9679	1.34879	51.1593	0.820543
IDH3G	-5.69931	5.32711	7.01894e-05	0.0039	505	26	910	8	37.4336	2.3379	121.237	0.656434
APOC1	-5.6995	4.28307	1.64141e-05	0.00170511	537	10	273	7	39.8056	0.899193	36.371	0.57438
PHF6	-5.7049	6.23541	3.23482e-05	0.00261088	1607	43	1327	24	119.12	3.86653	176.793	1.9693
MRPS26	-5.71019	4.77235	7.52354e-06	0.00115279	592	9	478	15	43.8826	0.809274	63.6826	1.23081
CASP4	-5.71406	6.78248	9.98104e-05	0.0047814	1721	12	2254	149	127.571	1.07903	300.294	12.2261
MIF4GD	-5.72094	5.09743	0.0033767	0.0417208	484	76	713	1	35.877	6.83387	94.991	0.0820543
FARSB	-5.7262	5.98821	3.71117e-05	0.00283741	1109	38	1258	17	82.2057	3.41693	167.6	1.39492
RIPK2	-5.7269	5.49265	0.00068839	0.0155715	832	80	837	3	61.6728	7.19354	111.511	0.246163
CUL4A	-5.73274	6.4541	2.27845e-05	0.00208455	2076	31	1430	45	153.885	2.7875	190.515	3.69244
MYL12B	-5.733	8.56825	0.00230023	0.0328264	7778	19	6340	1166	576.552	1.70847	844.661	95.6753
PFDN1	-5.74526	4.80928	1.11655e-05	0.0014227	742	19	411	7	55.0015	1.70847	54.7564	0.57438
CD164	-5.74578	9.19013	0.00275798	0.0369678	14365	32	8470	1710	1064.82	2.87742	1128.43	140.313
NDUFAB1	-5.7564	5.48699	1.86124e-05	0.00188231	1010	33	758	10	74.8672	2.96734	100.986	0.820543
RBM42	-5.76927	5.32627	1.45088e-05	0.0016313	708	22	794	11	52.4812	1.97822	105.782	0.902597
EXOSC7	-5.77355	5.17273	0.00143946	0.0246024	558	0	685	149	41.3623	0	91.2607	12.2261
TIMMDC1	-5.77773	5.31413	7.90428e-06	0.00118963	1025	24	601	11	75.9791	2.15806	80.0696	0.902597
C19orf52	-5.7912	3.15613	0.000226945	0.00823117	173	0	164	15	12.8238	0	21.8493	1.23081
SH3BGRL	-5.79398	8.47332	0.000387042	0.0113118	6048	30	6926	592	448.314	2.69758	922.732	48.5761
COPS6	-5.80057	6.86902	0.000417358	0.0118009	2898	10	1766	202	214.817	0.899193	235.279	16.575
FAM127A	-5.81377	4.3028	1.13137e-05	0.0014227	413	6	355	10	30.614	0.539516	47.2957	0.820543
MAD2L1	-5.81421	5.6516	1.66902e-05	0.00172441	1318	39	743	10	97.698	3.50685	98.9878	0.820543
ZNHIT2	-5.8168	2.3613	4.68069e-05	0.0031696	106	0	92	6	7.85735	0	12.2569	0.492326
COA4	-5.82167	4.33144	1.36633e-05	0.00158934	222	4	480	11	16.456	0.359677	63.9491	0.902597
DNAJC25	-5.82426	3.04429	4.20658e-05	0.00301141	134	1	172	7	9.93288	0.0899193	22.9151	0.57438
STARD3NL	-5.83377	6.15766	5.4545e-05	0.0034637	1566	8	1214	89	116.081	0.719354	161.738	7.30283
REEP5	-5.83852	4.6139	0.000318395	0.0101769	722	1	303	43	53.5189	0.0899193	40.3679	3.52833
CDCA7	-5.85132	5.55589	8.25341e-06	0.0012085	823	19	937	16	61.0057	1.70847	124.834	1.31287
PSMA2	-5.85195	7.06954	4.90812e-05	0.00325742	3308	40	2123	70	245.209	3.59677	282.841	5.7438
PDZD11	-5.85935	3.94828	0.00122958	0.0222139	470	0	178	32	34.8392	0	23.7144	2.62574
PPP1CA	-5.86051	6.98453	0.00430727	0.0482586	2721	3	1966	521	201.697	0.269758	261.925	42.7503
MAGED2	-5.86452	7.86342	0.000788916	0.0169431	3936	12	4468	537	291.76	1.07903	595.259	44.0631
MPHOSPH10	-5.86473	5.78278	7.33196e-06	0.00113938	1443	21	822	22	106.964	1.88831	109.513	1.80519
KLF10	-5.8671	6.61561	3.24582e-05	0.00261088	2633	58	1424	25	195.174	5.21532	189.716	2.05136
NOB1	-5.86717	7.08291	0.000701818	0.015819	3327	225	2061	11	246.617	20.2318	274.581	0.902597
PGRMC1	-5.86757	4.46114	0.00021967	0.00809303	286	0	476	53	21.2	0	63.4162	4.34888
TMEM167B	-5.87076	5.26698	1.54856e-05	0.00166288	666	21	771	9	49.3679	1.88831	102.718	0.738489
TIMM17A	-5.87242	6.05488	3.31572e-05	0.00261887	1797	57	950	11	133.204	5.1254	126.566	0.902597
EIF4EBP1	-5.87837	5.73952	8.28261e-06	0.0012085	1505	28	737	15	111.56	2.51774	98.1885	1.23081
EFTUD1	-5.88065	5.62176	1.24814e-05	0.00153916	1030	28	882	12	76.3497	2.51774	117.506	0.984651
CCNG1	-5.88354	8.76033	0.00249986	0.0345998	11889	23	5718	1086	881.283	2.06814	761.793	89.1109
PIGF	-5.88584	3.93327	0.0003018	0.00989286	265	16	304	1	19.6434	1.43871	40.5011	0.0820543
OXSM	-5.88699	4.69806	0.000932082	0.0186581	358	36	562	1	26.5371	3.23709	74.8737	0.0820543
BID	-5.92054	6.48044	2.97497e-05	0.00246163	1499	39	1811	25	111.115	3.50685	241.275	2.05136
CETN2	-5.93094	3.13574	0.00052571	0.0135411	12	1	268	2	0.889511	0.0899193	35.7049	0.164109
STX8	-5.93297	4.78885	4.13613e-06	0.00083219	543	7	518	14	40.2504	0.629435	69.0117	1.14876
LXN	-5.93701	5.28079	1.28515e-05	0.00156272	1340	39	387	4	99.3288	3.50685	51.5589	0.328217
SDHB	-5.93928	5.86613	9.75417e-06	0.00132228	1251	25	1030	18	92.7316	2.24798	137.224	1.47698
PDCD10	-5.94547	5.92957	8.13903e-06	0.0012085	1659	28	876	18	122.975	2.51774	116.707	1.47698
BUB3	-5.94878	7.62622	0.000136374	0.00597855	4019	23	3553	212	297.912	2.06814	473.356	17.3955
KIAA1704	-5.95729	4.24022	1.58102e-05	0.00168824	658	5	187	8	48.7749	0.449596	24.9135	0.656434
IFIT2	-5.95762	5.53308	0.000284546	0.00952505	893	64	852	3	66.1945	5.75483	113.51	0.246163
ZEB1-AS1	-5.95814	2.68627	0.000145918	0.00626761	212	0	66	6	15.7147	0	8.793	0.492326
ANXA7	-5.9652	7.80358	0.000144027	0.00620775	4958	146	3826	44	367.516	13.1282	509.727	3.61039
PORCN	-5.97252	3.91922	0.000146368	0.00627283	216	0	323	27	16.0112	0	43.0324	2.21547
TRIM21	-5.97424	4.91478	3.88179e-06	0.000801773	526	7	604	15	38.9902	0.629435	80.4693	1.23081
TIPARP	-5.98118	6.06375	1.31222e-05	0.00157747	1788	38	978	15	132.537	3.41693	130.296	1.23081
XRCC1	-5.98147	5.02524	6.90425e-06	0.00109973	700	16	575	8	51.8882	1.43871	76.6057	0.656434
COMMD4	-5.98366	3.83142	4.80965e-05	0.00321439	299	1	253	15	22.1637	0.0899193	33.7065	1.23081
POLR3GL	-5.99072	5.99627	1.34442e-05	0.00158756	1371	33	1125	15	101.627	2.96734	149.881	1.23081
NCF4	-5.99081	8.11301	0.000460067	0.012403	9060	31	3068	289	671.581	2.7875	408.741	23.7137
LIG4	-5.99098	4.13179	0.000637614	0.0149221	461	0	246	36	34.1721	0	32.7739	2.95395
PSMB10	-5.99175	7.39758	0.000798017	0.0170575	3149	7	3063	400	233.423	0.629435	408.075	32.8217
WASF1	-5.99361	4.47201	0.000628418	0.0148842	511	0	349	54	37.8784	0	46.4963	4.43093
NOP16	-6.00335	5.505	4.7863e-06	0.000883879	1061	21	753	12	78.6476	1.88831	100.32	0.984651
TMEM126A	-6.00536	4.61218	5.52e-05	0.00346656	358	16	529	3	26.5371	1.43871	70.4772	0.246163
MED28	-6.0075	6.34539	7.7767e-05	0.00410618	1866	75	1348	10	138.319	6.74395	179.59	0.820543
SLC37A4	-6.00853	3.62124	3.81139e-05	0.00287948	404	2	134	7	29.9469	0.179839	17.8525	0.57438
NDNL2	-6.01194	4.89028	3.44936e-06	0.000732568	772	9	447	12	57.2252	0.809274	59.5526	0.984651
C14orf1	-6.01291	5.87611	7.41873e-05	0.00396094	1394	61	944	6	103.332	5.48508	125.767	0.492326
HIST1H1E	-6.02598	2.36823	2.27933e-05	0.00208455	90	0	104	5	6.67134	0	13.8556	0.410271
MOB1A	-6.03058	5.81066	4.55058e-05	0.00313359	1195	47	987	7	88.5805	4.22621	131.495	0.57438
TPSAB1	-6.03852	6.75228	5.37258e-05	0.00342305	618	3	2813	147	45.8098	0.269758	374.768	12.062
CRIPT	-6.0416	4.72548	5.04719e-06	0.000883879	542	11	484	7	40.1763	0.989112	64.482	0.57438
TRMT12	-6.04575	4.17905	0.000687	0.0155584	464	35	261	0	34.3944	3.14718	34.7723	0
SLC25A46	-6.05288	4.94784	6.2342e-06	0.00103618	912	20	400	5	67.6029	1.79839	53.2909	0.410271
ABHD10	-6.0543	5.70124	5.05017e-06	0.000883879	921	15	1033	19	68.27	1.34879	137.624	1.55903
UCP2	-6.0571	6.82948	0.000631016	0.0149184	1205	82	2692	11	89.3218	7.37338	358.648	0.902597
TM6SF1	-6.06999	4.86995	4.21088e-06	0.000834021	914	7	353	13	67.7511	0.629435	47.0292	1.06671
ETS2	-6.07236	7.92272	5.70097e-05	0.00349257	6005	70	3838	97	445.126	6.29435	511.326	7.95927
TPSB2	-6.07407	4.87338	4.33913e-06	0.00083776	1280	11	146	5	94.8812	0.989112	19.4512	0.410271
TBC1D19	-6.07551	3.99982	0.00251586	0.0346975	119	14	415	0	8.82099	1.25887	55.2893	0
NUB1	-6.0831	6.2015	1.68935e-05	0.00173185	1738	42	1207	14	128.831	3.77661	160.805	1.14876
SNORA62	-6.08416	0.748713	8.68716e-05	0.00440959	14	0	44	1	1.03776	0	5.862	0.0820543
ASAH1	-6.08933	6.99416	2.90948e-05	0.00242846	3452	57	1848	32	255.883	5.1254	246.204	2.62574
MTM1	-6.08971	5.37184	3.82923e-06	0.000801773	1093	8	615	23	81.0197	0.719354	81.9348	1.88725
RNF167	-6.09403	4.97242	0.000283601	0.00952268	324	23	755	2	24.0168	2.06814	100.587	0.164109
GNPDA2	-6.09509	3.95613	1.38764e-05	0.00158934	170	3	374	6	12.6014	0.269758	49.827	0.492326
ZNF259	-6.09829	4.9331	3.17529e-06	0.00072253	909	14	395	7	67.3805	1.25887	52.6248	0.57438
C15orf61	-6.10397	4.0649	0.000997654	0.0194393	308	26	317	0	22.8308	2.3379	42.233	0
YRDC	-6.1054	3.93478	8.91263e-05	0.00446399	144	6	383	2	10.6741	0.539516	51.026	0.164109
PDE6G	-6.11674	5.17226	0.000159098	0.00653866	702	42	666	2	52.0364	3.77661	88.7293	0.164109
TBPL1	-6.11793	5.26513	7.4779e-05	0.00398141	752	37	713	3	55.7427	3.32701	94.991	0.246163
HIST1H2BC	-6.12127	2.54977	7.27714e-05	0.00394502	206	0	52	4	15.2699	0	6.92782	0.328217
AKR1C1	-6.12483	2.2594	1.50031e-05	0.00164769	53	0	117	4	3.92868	0	15.5876	0.328217
IRF2	-6.13126	5.91354	6.82397e-06	0.00109608	1174	21	1136	17	87.0239	1.88831	151.346	1.39492
TSG101	-6.1325	6.66167	1.43455e-05	0.00162248	2873	40	1396	27	212.964	3.59677	185.985	2.21547
KLF1	-6.14099	6.49319	4.73752e-05	0.00318849	2796	11	1095	70	207.256	0.989112	145.884	5.7438
ZNF404	-6.14627	4.30461	5.03975e-05	0.00333321	202	0	471	30	14.9734	0	62.75	2.46163
SNRPD3	-6.15254	6.07869	1.42126e-05	0.00161703	1540	37	1142	12	114.154	3.32701	152.146	0.984651
DNTTIP1	-6.16423	5.46225	1.12408e-05	0.0014227	1212	34	622	5	89.8406	3.05726	82.8673	0.410271
FAM26F	-6.16441	5.90041	2.50196e-05	0.002214	1280	40	1052	8	94.8812	3.59677	140.155	0.656434
SF3B14	-6.16742	6.24566	6.69704e-06	0.00108481	1499	17	1417	32	111.115	1.52863	188.783	2.62574
CYC1	-6.17293	6.46343	1.11752e-05	0.0014227	1887	34	1566	22	139.876	3.05726	208.634	1.80519
IMP4	-6.176	5.59199	2.72971e-05	0.00235026	603	22	1102	7	44.6979	1.97822	146.816	0.57438
HSD17B11	-6.20156	7.61957	5.2177e-05	0.00338072	4733	30	3177	122	350.838	2.69758	423.263	10.0106
C11orf68	-6.20231	5.0994	0.00112694	0.021149	891	0	476	91	66.0462	0	63.4162	7.46694
FANCL	-6.20966	5.58078	4.4927e-05	0.00312267	1010	42	847	4	74.8672	3.77661	112.843	0.328217
ISOC1	-6.21041	5.74084	4.51229e-06	0.00085394	1051	18	1004	14	77.9064	1.61855	133.76	1.14876
ZNF32	-6.21115	4.55307	4.17935e-05	0.00301141	449	17	446	2	33.2825	1.52863	59.4193	0.164109
SSSCA1	-6.23375	3.67417	2.81363e-05	0.00239021	360	9	174	1	26.6853	0.809274	23.1815	0.0820543
HTATSF1	-6.2354	6.80502	1.82716e-05	0.00185768	2242	35	2071	31	166.19	3.14718	275.914	2.54368
ACN9	-6.23985	3.77729	9.616e-06	0.00131286	442	5	156	3	32.7637	0.449596	20.7834	0.246163
HIST1H2AM	-6.24435	4.25264	0.000332748	0.0103924	508	0	269	31	37.656	0	35.8381	2.54368
PLEKHF2	-6.26366	5.43377	4.61461e-06	0.000864741	1118	25	655	6	82.8728	2.24798	87.2638	0.492326
PYCARD	-6.26609	5.04237	9.38677e-05	0.00458827	535	27	678	2	39.6574	2.42782	90.3281	0.164109
FAM24B	-6.27597	3.1549	0.000114069	0.00524721	269	0	109	8	19.9399	0	14.5218	0.656434
RAB9A	-6.27887	4.94317	1.78494e-06	0.000507973	853	10	436	8	63.2294	0.899193	58.0871	0.656434
TMEM9B	-6.27942	5.4709	1.69172e-06	0.000489933	987	11	768	15	73.1623	0.989112	102.319	1.23081
PRNP	-6.28162	5.05398	5.08321e-06	0.000883879	492	2	711	29	36.47	0.179839	94.7246	2.37957
HIST2H2BE	-6.28254	5.94798	0.000120446	0.00547413	1610	79	902	3	119.343	7.10362	120.171	0.246163
F8A1	-6.29883	0.951602	2.67713e-05	0.00231636	19	0	49	1	1.40839	0	6.52813	0.0820543
C4orf48	-6.30141	2.62951	2.168e-05	0.00203849	124	0	115	5	9.19162	0	15.3211	0.410271
STT3B	-6.30169	6.52183	1.233e-05	0.00153036	2576	46	1284	15	190.948	4.13629	171.064	1.23081
IMPDH2	-6.30379	8.36898	7.13545e-05	0.00390809	6135	31	6334	264	454.763	2.7875	843.861	21.6623
HOPX	-6.30537	4.49288	1.02882e-05	0.00135619	361	1	467	21	26.7595	0.0899193	62.2171	1.72314
MRPS6	-6.30719	4.55294	5.15591e-05	0.003375	297	12	538	2	22.0154	1.07903	71.6763	0.164109
EMC8	-6.31717	4.54472	4.81024e-06	0.000883879	539	10	393	4	39.9539	0.899193	52.3583	0.328217
MORF4L2-AS1	-6.3396	1.7995	4.10895e-05	0.00299638	147	0	12	1	10.8965	0	1.59873	0.0820543
GAB3	-6.35579	6.75394	1.10979e-05	0.0014227	1884	15	2155	53	139.653	1.34879	287.105	4.34888
HTRA2	-6.35857	3.74971	0.000240879	0.0086059	460	0	134	13	34.0979	0	17.8525	1.06671
PUS3	-6.36593	4.22904	7.94762e-05	0.00414476	341	0	361	26	25.2769	0	48.095	2.13341
ITGB3BP	-6.36811	4.6891	9.15056e-05	0.00453119	474	0	488	43	35.1357	0	65.0149	3.52833
CCDC127	-6.37626	2.49616	1.38862e-05	0.00158934	121	0	100	4	8.96924	0	13.3227	0.328217
GOLT1B	-6.39198	5.51224	1.24509e-06	0.000424975	1477	16	528	9	109.484	1.43871	70.344	0.738489
LYPLA1	-6.39816	7.33658	6.4894e-05	0.00373479	3585	91	2787	20	265.742	8.18266	371.304	1.64109
NIPSNAP3B	-6.39945	4.02266	1.50516e-05	0.00164769	300	7	319	2	22.2378	0.629435	42.4995	0.164109
UQCRH	-6.40809	6.61804	2.21097e-05	0.00205747	1833	7	1878	83	135.873	0.629435	250.201	6.81051
CCDC159	-6.41297	4.39949	3.23422e-06	0.00072728	292	2	470	11	21.6448	0.179839	62.6168	0.902597
STUB1	-6.42957	4.08787	0.000156195	0.00651567	444	20	249	0	32.9119	1.79839	33.1736	0
SMIM6	-6.43043	3.19097	3.14096e-05	0.00257667	341	7	72	0	25.2769	0.629435	9.59236	0
ZNF16	-6.43372	3.20082	3.247e-05	0.00261088	148	0	193	8	10.9706	0	25.7129	0.656434
MED30	-6.44143	4.20365	1.63572e-05	0.00170511	317	8	375	2	23.4979	0.719354	49.9602	0.164109
LOC92249	-6.45243	4.88449	0.000159555	0.00653866	647	0	497	51	47.9595	0	66.2139	4.18477
C1orf162	-6.45346	5.11516	1.5184e-05	0.00164901	348	11	847	4	25.7958	0.989112	112.843	0.328217
PARP2	-6.4846	5.82074	2.79935e-06	0.000668835	1321	20	944	10	97.9204	1.79839	125.767	0.820543
BEX1	-6.50192	3.81853	0.000304032	0.00993379	597	0	76	8	44.2532	0	10.1253	0.656434
SLAIN1	-6.50784	4.43972	1.91465e-06	0.000510817	491	4	373	7	36.3958	0.359677	49.6938	0.57438
NAP1L3	-6.50992	3.30756	4.01931e-05	0.00297264	33	0	287	6	2.44616	0	38.2362	0.492326
CAHM	-6.51722	2.155	9.08904e-06	0.00129648	144	0	47	2	10.6741	0	6.26168	0.164109
ANAPC13	-6.52277	6.88165	4.44065e-05	0.00309776	3095	80	1758	10	229.42	7.19354	234.213	0.820543
VBP1	-6.54334	5.71317	0.000576418	0.0141433	1026	0	927	130	76.0532	0	123.502	10.6671
TMEM14C	-6.55415	6.61652	9.16967e-06	0.00129829	1930	31	1845	17	143.063	2.7875	245.804	1.39492
GTF2E2	-6.55692	5.03891	9.22382e-07	0.00038327	563	5	669	11	41.7329	0.449596	89.129	0.902597
MRPL42P5	-6.55817	2.4159	1.00801e-05	0.00134735	41	0	143	3	3.03916	0	19.0515	0.246163
MALSU1	-6.56133	4.16795	1.29177e-05	0.00156272	257	6	398	2	19.0504	0.539516	53.0244	0.164109
ACP1	-6.57158	6.53795	9.02618e-06	0.00129648	1749	30	1792	15	129.646	2.69758	238.743	1.23081
SLC18A2	-6.58864	6.70925	5.04883e-06	0.000883879	2795	23	1554	27	207.182	2.06814	207.035	2.21547
NXT2	-6.5948	4.47802	2.48668e-06	0.000609365	494	2	388	11	36.6182	0.179839	51.6922	0.902597
QPCT	-6.59617	4.2533	2.17564e-05	0.00203849	411	11	338	1	30.4658	0.989112	45.0308	0.0820543
GRHPR	-6.60467	5.7251	4.41684e-06	0.000844235	1190	23	909	6	88.2099	2.06814	121.104	0.492326
TMSB15B	-6.60784	2.49702	9.6002e-06	0.00131286	150	0	82	3	11.1189	0	10.9246	0.246163
RAE1	-6.61222	6.21457	2.23237e-06	0.00056144	2063	20	1058	15	152.922	1.79839	140.954	1.23081
GLRX5	-6.64301	5.09282	1.36666e-06	0.000456601	778	3	581	17	57.67	0.269758	77.405	1.39492
UROD	-6.64501	7.24209	8.08298e-05	0.00417562	3290	7	2622	147	243.874	0.629435	349.322	12.062
TOMM6	-6.66173	5.74896	0.000651921	0.0151223	1230	0	856	122	91.1749	0	114.043	10.0106
NAA10	-6.6641	4.69687	9.44763e-07	0.000384217	316	2	603	11	23.4238	0.179839	80.336	0.902597
RAC2	-6.66807	7.49065	1.38415e-05	0.00158934	2888	31	3751	45	214.076	2.7875	499.735	3.69244
HEBP1	-6.6833	5.87346	5.21529e-06	0.000898064	834	16	1288	8	61.821	1.43871	171.597	0.656434
GPN1	-6.68701	5.55367	1.10822e-06	0.000417957	1332	6	653	17	98.7358	0.539516	86.9974	1.39492
ZNF675	-6.6916	4.97226	6.68927e-07	0.000304978	1102	7	315	6	81.6868	0.629435	41.9666	0.492326
B3GNT2	-6.70071	6.58531	3.40781e-06	0.000731875	2067	18	1709	24	153.218	1.61855	227.685	1.9693
PYCR2	-6.72693	5.40802	4.62961e-07	0.000260266	705	6	877	12	52.2588	0.539516	116.84	0.984651
SNORD5	-6.7305	-0.451093	0.00138388	0.0240687	14	0	10	0	1.03776	0	1.33227	0
H1F0	-6.73671	6.57557	2.94741e-06	0.000687034	2573	21	1405	20	190.726	1.88831	187.184	1.64109
EIF4A3	-6.7437	6.035	1.84651e-06	0.000507973	1571	19	1077	10	116.452	1.70847	143.486	0.820543
EMC7	-6.74612	5.00689	1.44325e-06	0.000459771	451	7	714	5	33.4308	0.629435	95.1243	0.410271
RPP40	-6.75503	4.55822	6.18111e-06	0.00103618	631	1	346	14	46.7735	0.0899193	46.0966	1.14876
RNF25	-6.76421	3.60578	6.17292e-05	0.00362416	421	0	121	7	31.207	0	16.1205	0.57438
APEX2	-6.76425	4.57598	1.50736e-06	0.000472322	371	5	510	4	27.5007	0.449596	67.9459	0.328217
RABGGTB	-6.76574	5.52588	4.62504e-07	0.000260266	1432	10	571	9	106.148	0.899193	76.0728	0.738489
EIF2B1	-6.76827	6.17721	1.42061e-06	0.000459771	1520	13	1311	17	112.671	1.16895	174.661	1.39492
TARS	-6.79325	6.75671	7.53893e-06	0.00115279	2406	34	1879	14	178.347	3.05726	250.334	1.14876
CRYGD	-6.79361	4.0796	7.00158e-06	0.00110021	118	0	446	11	8.74686	0	59.4193	0.902597
LOC728554	-6.81997	2.6993	9.35771e-06	0.00130557	176	0	93	3	13.0462	0	12.3901	0.246163
SNX16	-6.82932	4.6095	0.000148693	0.00634403	981	0	168	16	72.7176	0	22.3822	1.31287
DDX59	-6.83007	5.24943	1.63207e-06	0.000487565	731	12	729	4	54.1861	1.07903	97.1227	0.328217
ZNF691	-6.83147	4.96083	3.90106e-06	0.000801773	1068	2	326	13	79.1665	0.179839	43.4321	1.06671
CLK4	-6.84135	6.04776	1.83193e-06	0.000507973	1309	16	1245	10	97.0309	1.43871	165.868	0.820543
ZNF567	-6.84283	4.00673	5.18636e-05	0.00338072	553	0	163	10	40.9916	0	21.716	0.820543
UBA3	-6.862	6.71716	0.000278734	0.0094112	1927	1	1977	184	142.841	0.0899193	263.39	15.098
MSL3P1	-6.90225	3.97767	1.86032e-06	0.000507973	436	2	225	4	32.3189	0.179839	29.9761	0.328217
TMEM147	-6.91076	5.98313	3.95467e-06	0.000804143	1412	25	1096	5	104.666	2.24798	146.017	0.410271
C1orf50	-6.92572	4.29787	4.27614e-06	0.000834021	610	1	242	8	45.2168	0.0899193	32.241	0.656434
FAM221A	-6.92628	3.40361	1.62006e-05	0.00170511	234	0	185	6	17.3455	0	24.647	0.492326
RWDD3	-6.95919	3.27057	1.49268e-05	0.00164769	228	0	160	5	16.9007	0	21.3164	0.410271
PSMD14	-6.98258	5.16673	2.18262e-06	0.000556248	715	1	670	22	53.0001	0.0899193	89.2623	1.80519
SPAG7	-6.98413	6.60181	3.956e-05	0.00295371	2518	3	1465	78	186.649	0.269758	195.178	6.40023
ZFAND2B	-6.99361	6.10825	3.86031e-05	0.00289357	1440	1	1228	72	106.741	0.0899193	163.603	5.90791
SNORD50A	-6.9991	-0.238891	0.000661179	0.0152699	17	0	12	0	1.26014	0	1.59873	0
MRPL54	-7.0026	3.91158	2.04305e-06	0.000527714	265	1	305	5	19.6434	0.0899193	40.6343	0.410271
TCP1	-7.01143	7.91734	1.34553e-05	0.00158756	6081	68	3813	27	450.76	6.11451	507.995	2.21547
EMC4	-7.01976	6.02867	9.57634e-06	0.00131286	1570	34	1063	3	116.378	3.05726	141.621	0.246163
PPT1	-7.04157	6.83478	3.38482e-06	0.000731875	1655	15	2491	21	122.678	1.34879	331.869	1.72314
RBM7	-7.04578	6.14666	7.19969e-05	0.00393185	1902	1	1023	72	140.988	0.0899193	136.291	5.90791
MRPL20	-7.05002	3.24268	1.63045e-05	0.00170511	229	4	154	0	16.9748	0.359677	20.517	0
HCCS	-7.06469	4.83069	4.90532e-07	0.000260445	681	7	470	3	50.4798	0.629435	62.6168	0.246163
TANK	-7.06588	5.39745	1.38552e-06	0.000456601	485	8	997	4	35.9511	0.719354	132.828	0.328217
C16orf80	-7.07699	5.27599	2.45384e-07	0.000194717	871	4	672	10	64.5637	0.359677	89.5287	0.820543
MIR181A2HG	-7.08699	3.67372	1.50855e-05	0.00164769	313	6	205	0	23.2014	0.539516	27.3116	0
CDKN2AIP	-7.08871	4.94078	2.90358e-07	0.000205552	668	3	546	8	49.5161	0.269758	72.7421	0.656434
SNORD4A	-7.09399	-0.233111	0.000716775	0.0160052	10	0	18	0	0.741259	0	2.39809	0
SNORA8	-7.10198	1.73465	1.96843e-06	0.000515406	41	0	80	1	3.03916	0	10.6582	0.0820543
HIBCH	-7.12464	5.65231	1.01783e-05	0.00135102	1365	1	728	34	101.182	0.0899193	96.9894	2.78985
LDOC1	-7.125	3.88851	6.10378e-06	0.00103246	269	0	294	8	19.9399	0	39.1688	0.656434
CXorf40B	-7.12868	3.46488	1.07475e-05	0.00140703	285	0	169	5	21.1259	0	22.5154	0.410271
CRHBP	-7.13139	7.3609	9.90738e-06	0.00133359	4367	54	2461	13	323.708	4.85564	327.872	1.06671
ING2	-7.14377	3.21632	6.54759e-06	0.00106966	125	0	213	4	9.26574	0	28.3774	0.328217
HIST1H2BD	-7.1438	3.30001	1.21656e-05	0.00151982	280	0	135	4	20.7553	0	17.9857	0.328217
PTTG1	-7.16282	5.22415	1.48833e-05	0.00164769	512	14	835	1	37.9525	1.25887	111.245	0.0820543
PIGP	-7.17514	3.34393	3.16961e-06	0.00072253	313	2	125	1	23.2014	0.179839	16.6534	0.0820543
C1orf74	-7.18061	3.48121	1.54519e-05	0.00166288	383	0	114	4	28.3902	0	15.1879	0.328217
CYTL1	-7.18238	7.10403	6.09681e-06	0.00103246	2539	30	2694	14	188.206	2.69758	358.914	1.14876
C1orf123	-7.18394	5.15629	2.01618e-07	0.000181751	822	6	608	5	60.9315	0.539516	81.0022	0.410271
ZNF782	-7.21141	2.97754	5.08667e-06	0.000883879	116	0	175	3	8.59861	0	23.3148	0.246163
HIST1H1C	-7.22582	4.46941	2.83619e-06	0.000669271	370	6	460	1	27.4266	0.539516	61.2845	0.0820543
NDUFS4	-7.23357	5.69268	8.36725e-07	0.000355403	1026	2	971	22	76.0532	0.179839	129.364	1.80519
LYSMD2	-7.25279	6.1543	7.3211e-07	0.000318035	1948	18	1038	6	144.397	1.61855	138.29	0.492326
PTRH2	-7.33534	4.27084	1.92418e-06	0.000510817	249	0	443	9	18.4574	0	59.0197	0.738489
PMAIP1	-7.34776	5.56277	7.89476e-06	0.00118963	802	0	955	38	59.449	0	127.232	3.11806
NUDCD2	-7.37266	5.74462	3.79195e-05	0.00287617	1234	0	894	50	91.4714	0	119.105	4.10271
DUSP11	-7.37772	5.83033	1.38849e-05	0.00158934	1302	30	965	1	96.512	2.69758	128.564	0.0820543
ORC5	-7.46185	5.07475	6.70693e-07	0.000304978	920	11	491	1	68.1959	0.989112	65.4146	0.0820543
SNORD116-26	-7.55167	0.266219	6.88409e-05	0.00385872	30	0	15	0	2.22378	0	1.99841	0
SCARNA15	-7.57416	0.155933	0.000150848	0.00637518	11	0	27	0	0.815385	0	3.59714	0
DAD1	-7.6063	6.22477	4.2546e-06	0.000834021	1562	1	1355	39	115.785	0.0899193	180.523	3.20012
SNORD79	-7.62135	0.219367	8.43691e-05	0.00433503	17	0	24	0	1.26014	0	3.19745	0
ZFAND6	-7.62418	6.51036	1.57788e-06	0.000486446	1814	19	1716	5	134.464	1.70847	228.618	0.410271
TP53TG1	-7.64391	4.37142	3.19062e-07	0.000210295	619	4	271	1	45.884	0.359677	36.1046	0.0820543
ATRAID	-7.64622	6.34054	2.72157e-07	0.000200078	1670	9	1496	9	123.79	0.809274	199.308	0.738489
COX11	-7.65577	4.17311	9.97463e-07	0.000397198	236	0	414	6	17.4937	0	55.1561	0.492326
MED8	-7.65613	5.05351	2.76899e-06	0.000668835	876	0	500	15	64.9343	0	66.6136	1.23081
SNORA64	-7.66047	0.420574	3.57536e-05	0.00276678	39	0	13	0	2.89091	0	1.73195	0
TMEM199	-7.66171	4.56092	1.09329e-06	0.000417957	501	0	427	9	37.1371	0	56.888	0.738489
NUDT14	-7.66833	3.48627	2.44578e-06	0.000607125	105	0	285	3	7.78322	0	37.9698	0.246163
MIR223	-7.66883	4.15588	1.17769e-06	0.00041869	335	0	349	6	24.8322	0	46.4963	0.492326
HSD17B10	-7.67003	4.57411	1.11636e-06	0.000417957	533	0	415	9	39.5091	0	55.2893	0.738489
PKIG	-7.69971	6.83507	3.28497e-06	0.000730104	3207	34	1617	4	237.722	3.05726	215.428	0.328217
TMEM216	-7.72705	5.23785	5.40147e-07	0.000279037	498	0	854	16	36.9147	0	113.776	1.31287
LRRC70	-7.7343	4.66285	1.6671e-07	0.000181751	726	1	351	5	53.8154	0.0899193	46.7628	0.410271
TMEM60	-7.75477	4.68732	3.66123e-07	0.000225745	384	0	561	9	28.4644	0	74.7405	0.738489
PRDX3	-7.75997	7.61535	0.000201884	0.00770748	4262	1	3391	206	315.925	0.0899193	451.774	16.9032
GPX7	-7.77432	3.92954	1.13706e-06	0.000417957	131	0	392	4	9.7105	0	52.2251	0.328217
VPS26A	-7.81272	6.87655	1.66945e-06	0.000489933	3402	5	1614	26	252.176	0.449596	215.029	2.13341
GCSHP3	-7.81952	0.362144	6.55148e-05	0.00374013	10	0	34	0	0.741259	0	4.52973	0
MCEE	-7.82264	4.31542	6.46446e-07	0.000304978	357	0	400	6	26.463	0	53.2909	0.492326
ARMCX5-GPRASP2	-7.82887	0.468541	1.92814e-05	0.00191951	31	0	21	0	2.2979	0	2.79777	0
TSPAN31	-7.83741	4.6374	5.65855e-07	0.000284625	568	0	428	8	42.1035	0	57.0213	0.656434
CLDN10	-7.90473	3.55231	6.86098e-07	0.000304978	319	1	172	1	23.6462	0.0899193	22.9151	0.0820543
SNORA31	-7.90728	0.472604	2.04199e-05	0.00199135	21	0	29	0	1.55664	0	3.86359	0
PJA1	-7.91895	5.19263	1.20288e-06	0.00041869	975	0	547	13	72.2728	0	72.8753	1.06671
NDUFB5	-7.99976	6.47453	1.78323e-07	0.000181751	2011	10	1543	6	149.067	0.899193	205.57	0.492326
PFDN6	-8.0806	0.893439	6.53147e-06	0.00106966	67	0	11	0	4.96644	0	1.4655	0
IDI2-AS1	-8.12672	2.84032	3.33875e-06	0.000731875	32	0	207	1	2.37203	0	27.578	0.0820543
PAFAH1B3	-8.17318	4.97206	2.18703e-07	0.000181751	702	0	549	8	52.0364	0	73.1418	0.656434
PPAN	-8.17646	0.779174	5.04987e-06	0.000883879	39	0	27	0	2.89091	0	3.59714	0
TRNT1	-8.2366	4.7493	1.21587e-07	0.000154934	545	0	504	6	40.3986	0	67.1465	0.492326
ETAA1	-8.25165	5.3031	1.00434e-07	0.000147669	541	0	886	10	40.1021	0	118.039	0.820543
LYRM5	-8.27609	5.20101	2.54678e-07	0.000194717	921	0	587	9	68.27	0	78.2044	0.738489
PTPN6	-8.31026	7.08495	6.49904e-07	0.000304978	2759	3	2527	26	204.513	0.269758	336.665	2.13341
HSD17B8	-8.32883	4.01539	8.7053e-06	0.00126055	11	0	493	2	0.815385	0	65.681	0.164109
MED7	-8.42061	4.75078	7.01876e-08	0.000147669	551	0	502	5	40.8434	0	66.8801	0.410271
HNRNPH2	-8.4279	0.971308	1.63253e-06	0.000487565	36	0	38	0	2.66853	0	5.06264	0
MTERF	-8.5085	5.03518	9.0864e-08	0.000147669	782	0	547	6	57.9665	0	72.8753	0.492326
MRPL18	-8.56104	5.56269	1.21423e-07	0.000154934	1017	0	850	10	75.3861	0	113.243	0.820543
HIST1H2AC	-8.68476	5.63612	2.02065e-07	0.000181751	1384	9	716	0	102.59	0.809274	95.3907	0
C1orf122	-8.71927	3.3524	4.87175e-07	0.000260445	214	0	189	1	15.863	0	25.1799	0.0820543
LOC100127983	-8.76115	1.31102	3.9263e-07	0.000234523	54	0	43	0	4.0028	0	5.72877	0
ZHX1-C8ORF76	-8.78595	1.34936	3.49431e-07	0.000222634	60	0	41	0	4.44756	0	5.46232	0
SNORD22	-8.79979	1.38874	3.05844e-07	0.000208782	69	0	37	0	5.11469	0	4.92941	0
CMC2	-8.93508	4.7401	1.83764e-08	5.85409e-05	560	0	492	3	41.5105	0	65.5478	0.246163
ABCA11P	-8.96898	1.50471	2.15468e-07	0.000181751	60	0	51	0	4.44756	0	6.79459	0
NME2	-8.96899	1.50471	2.14392e-07	0.000181751	60	0	51	0	4.44756	0	6.79459	0
PSENEN	-9.13403	4.50743	2.35741e-08	6.43706e-05	491	0	411	2	36.3958	0	54.7564	0.164109
SCNM1	-9.17864	1.75957	1.64388e-07	0.000181751	94	0	46	0	6.96784	0	6.12845	0
TOPORS	-9.35283	6.11175	4.25423e-08	0.000101644	1314	0	1345	8	97.4015	0	179.191	0.656434
BRIX1	-9.45463	5.78004	1.4738e-08	5.63405e-05	1265	0	945	5	93.7693	0	125.9	0.410271
POLR2K	-10.0902	4.99293	2.95339e-09	2.28235e-05	529	1	667	0	39.2126	0.0899193	88.8626	0
MIEN1	-10.1587	5.56229	1.32011e-09	2.28235e-05	1162	0	772	2	86.1343	0	102.851	0.164109
SDR39U1	-10.2062	2.77626	9.7414e-08	0.000147669	210	0	85	0	15.5664	0	11.3243	0
HIST1H2BN	-10.4834	3.02735	9.27693e-08	0.000147669	226	0	117	0	16.7525	0	15.5876	0
ALOX5AP	-10.4964	6.55542	6.77276e-09	3.23636e-05	1977	0	1725	4	146.547	0	229.817	0.328217
TMEM256	-11.6359	4.15446	3.58222e-09	2.28235e-05	361	0	337	0	26.7595	0	44.8976	0
